# Supplementary material for: Eliciting Clavulanic Acid Biosynthesis: The Impact of Bacillus velezensis FZB42 on the Metabolism of Streptoyces clavuligerus ATCC 27064
Source: Metabolites. 2025 May 19;15(5):337. doi: 10.3390/metabo15050337 (PMC12113186; doi:10.3390/metabo15050337)
Supplement: Supplementary file 1 [file metabolites-15-00337-s001.zip]

Archive with 6 entries (6 files):
- Supplementary Figure S1.pdf
- Supplementary Material S1.xlsx
- Supplementary Material S2.xlsx
- Supplementary Table S1.docx.pdf
- Supplementary Table S2.pdf
- Table S3.pdf
