# Supplementary material for: Eliciting Clavulanic Acid Biosynthesis: The Impact of Bacillus velezensis FZB42 on the Metabolism of Streptoyces clavuligerus ATCC 27064
Source: Metabolites. 2025 May 19;15(5):337. doi: 10.3390/metabo15050337 (PMC12113186; doi:10.3390/metabo15050337)
Supplement: Supplementary file 1 [file metabolites-15-00337-s001.zip › Supplementary Material S1.xlsx]

## Sheet: Hoja1
Gene anotation	baseMean	log2FoldChange	lfcSE	stat	pvalue	padj
CRV15_RS27420	381.054311324288	3.65564718243583	0.488134128272879	7.48902191160098	6.93887571055854e-14	1.16883535324435e-11
CRV15_RS23405	1004.89541221627	3.58149446357632	1.10120418643638	3.25234366858561	0.00114457539090515	0.00848948676382834
CRV15_RS24475	3359.27147799631	3.17499306583243	0.330453244855516	9.6079948230517	7.39755128006972e-22	9.47034514874526e-19
CRV15_RS11640	401.536931421686	3.15148803938616	0.435259410433033	7.24048225919067	4.47092072977067e-13	6.35963635361379e-11
CRV15_RS10950	983.508712210989	3.04043597923137	0.345180557924079	8.8082480586873	1.2711688977107e-18	6.78062676187183e-16
CRV15_RS24480	407.875877719206	2.86273938448825	0.352333921341604	8.12507457013396	4.47087457271394e-16	1.24426383217139e-13
CRV15_RS20150	2988.15047053344	2.83063354820111	0.461141266544629	6.13832192770621	8.33977260785898e-10	5.86625103987971e-08
CRV15_RS04985	307.5491316906	2.80505785505849	0.444038235038186	6.31715387035819	2.66424284433621e-10	2.27384245954615e-08
CRV15_RS36155	57.2793152141298	2.73756449516259	0.636193963380112	4.30303437746855	1.68474697041441e-05	0.000277939828804707
CRV15_RS11420	30953.2631673436	2.60216015338111	0.400985498889306	6.48941211238028	8.61719569097507e-11	8.35737418453507e-09
CRV15_RS11710	20526.8786629537	2.57957520594597	0.34872625539887	7.39713504793459	1.39154014052263e-13	2.28390985627829e-11
CRV15_RS12735	141.850606095087	2.53795747962899	0.569079498924583	4.45975910997513	8.20518221995653e-06	0.000150831098379627
CRV15_RS04920	8407.83419964226	2.52456598845894	0.320261643378571	7.88282343719422	3.20065180164107e-15	8.19494887292179e-13
CRV15_RS11635	442.597289980684	2.51317854485395	0.400139311842771	6.28075890189331	3.36924292161176e-10	2.72993973939707e-08
CRV15_RS10680	12790.8886298319	2.46277519120713	0.403669226212387	6.10097334967854	1.05424486729984e-09	7.17895893147473e-08
CRV15_RS37565	822.889292137755	2.29107254776967	0.445450194949122	5.14327431831376	2.69990941345517e-07	8.51335968252538e-06
CRV15_RS07820	3855.25823710699	2.28106788682777	0.303679036193783	7.51144338251976	5.84789623088423e-14	1.01168604794297e-11
CRV15_RS33445	270.846520347277	2.24217338411253	0.388595819942118	5.76993696032681	7.93011925644959e-09	4.02862645718522e-07
CRV15_RS11425	3875.81984329463	2.23642817910304	0.391878689293578	5.70694003068794	1.15025285556739e-08	5.41380038859327e-07
CRV15_RS36665	570.351152639682	2.19397261404336	0.474177523578978	4.62690132902922	3.71177238149913e-06	7.91968500465864e-05
CRV15_RS08825	84.1152580923115	2.18607049096283	0.547788057284509	3.99072316727678	6.58721329622776e-05	0.00087843233977404
CRV15_RS37580	46.5823720898487	2.16167672668982	0.60136544932524	3.59461410547499	0.000324872741366978	0.00315077335983338
CRV15_RS06310	3427.81921164208	2.14345156875435	0.305830169317647	7.00863349595859	2.40656937601045e-12	2.96239434150825e-10
CRV15_RS22900	566.304225391678	2.13397667102053	0.292413735718318	7.29779900994867	2.92513150777245e-13	4.3543643677329e-11
CRV15_RS12800	2304.37652121642	2.1284547731178	0.404025134576018	5.26812465603505	1.37824506725347e-07	4.61892496098926e-06
CRV15_RS37575	157.999855121711	2.10493242984995	0.555260504418781	3.79089168615241	0.0001501074091544	0.00167393297212075
CRV15_RS07075	188.647192290094	2.10105932769985	0.383861682291057	5.47348022641852	4.41282142830008e-08	1.74360925694746e-06
CRV15_RS20155	310.801313534271	2.07172533003211	0.459270473561238	4.51090468317658	6.45517241368577e-06	0.000124832503383694
CRV15_RS16315	519.389758887534	2.04508177408166	0.381562020998193	5.35976240174946	8.33314751929793e-08	3.04998356850097e-06
CRV15_RS36855	106.329943817554	2.02671272539578	0.434503714163748	4.66443130249511	3.09471693049149e-06	6.83078726623311e-05
CRV15_RS23955	623.752255127217	2.02255120231415	0.406970272351302	4.96977627046001	6.70302004240718e-07	1.82578856559355e-05
CRV15_RS24530	2967.4391831035	2.02210171358861	0.432242240373978	4.67816776037222	2.89449694364195e-06	6.45563586628995e-05
CRV15_RS11700	1744.9652370231	2.01151611263266	0.324508837635064	6.19864817023804	5.69501767610889e-10	4.19009289020379e-08
CRV15_RS31565	1170.14971725864	2.01009779268849	0.321639469901877	6.24953707734227	4.11671009046349e-10	3.15819775385889e-08
CRV15_RS02855	371.353932286987	1.92635378811673	0.343750714440073	5.60392664566391	2.09549419431869e-08	9.31476273460688e-07
CRV15_RS08820	150.554416079625	1.92098675733916	0.46575826865129	4.12442867176962	3.7165614281483e-05	0.000546889878197179
CRV15_RS37570	290.614232563979	1.88670978580415	0.475500138644524	3.96784276694949	7.25261562889238e-05	0.000947428421235513
CRV15_RS02575	546.812817582897	1.87414778915766	0.308331347201962	6.07835630780047	1.21420718242672e-09	8.01251564403445e-08
CRV15_RS09260	1129.59870774838	1.87104515518662	0.366486095064107	5.10536465199131	3.30157228654863e-07	1.02093546889844e-05
CRV15_RS27425	471.945790789162	1.86582868226373	0.320817221170563	5.81586198975196	6.03222207749007e-09	3.24472718638772e-07
CRV15_RS07915	448.480122878494	1.85088362494329	0.34465473084771	5.37025451642829	7.86255953918445e-08	2.90914702949825e-06
CRV15_RS32060	464.591707417169	1.82401375397429	0.400606084764762	4.55313541991097	5.28522270081502e-06	0.00010539162151999
CRV15_RS14105	6114.46789114235	1.80448757213445	0.320919720452177	5.62286284430237	1.87818520178694e-08	8.5796602797021e-07
CRV15_RS07080	1280.6209125625	1.80054926345305	0.31431492163915	5.72848802106879	1.01329706827153e-08	4.91372313182277e-07
CRV15_RS22160	1202.28359354269	1.79011625825623	0.278861203047971	6.41938081988509	1.36829728659024e-10	1.28801043109766e-08
CRV15_RS18435	317.181847232075	1.78051974408841	0.351561219520802	5.06460794087403	4.09241704659095e-07	1.22750456931912e-05
CRV15_RS22155	3811.05209444589	1.77670026831124	0.284340893070344	6.2484866285895	4.14448697584982e-10	3.15819775385889e-08
CRV15_RS20930	380.660506729021	1.76166117940268	0.381863927279184	4.61332179751746	3.96284035604472e-06	8.31676758001386e-05
CRV15_RS07515	60711.2335472442	1.75255747511189	0.259533637904094	6.75271802632197	1.45100775962221e-11	1.62945625777926e-09
CRV15_RS07530	35120.5595861973	1.73370153665895	0.319577310385504	5.4249831897252	5.79599945463331e-08	2.2083447922088e-06
CRV15_RS24570	6137.5044393385	1.73100874664548	0.315225200964103	5.49133997329929	3.9889565655204e-08	1.59583193599351e-06
CRV15_RS01080	997.25788683195	1.72374060990987	0.416578092771967	4.13785707846485	3.50564616424834e-05	0.00052306855704787
CRV15_RS33250	80.1347020050297	1.72111739369216	0.52715243827986	3.2649330036456	0.00109489970609671	0.00816836016168417
CRV15_RS10335	8059.38942275256	1.72045218508631	0.303560175441653	5.66758199616668	1.44826753886479e-08	6.76668650822886e-07
CRV15_RS02865	936.154033856495	1.72021041673019	0.331247191276365	5.19313208393362	2.06785367248708e-07	6.68501583716657e-06
CRV15_RS16965	526.257013282024	1.70572128910004	0.413387357915885	4.12620574005825	3.68797362473076e-05	0.000543933621472387
CRV15_RS09785	351.830034473859	1.69803278693762	0.410592570955422	4.13556626946855	3.54080411991281e-05	0.000527085748175858
CRV15_RS14930	327.264673342762	1.6961833221925	0.337165155195711	5.03071950364482	4.88642592491525e-07	1.41529467626165e-05
CRV15_RS27775	604.28438808905	1.68654383917167	0.424487012624194	3.97313413370505	7.09330775428925e-05	0.000934244093316985
CRV15_RS36140	73.8247300618162	1.68388057417409	0.43556962740226	3.86592743901075	0.000110667840053752	0.00130847488768366
CRV15_RS07510	13176.5393676814	1.68144594349143	0.280622420908348	5.99184462185432	2.07474108009392e-09	1.34145632865467e-07
CRV15_RS15740	611.088988047109	1.67397494898673	0.300956055765909	5.56219061525973	2.66409063891515e-08	1.13685627864639e-06
CRV15_RS18290	539.763665461051	1.65857419854733	0.306222982411608	5.41623030866433	6.08686878772977e-08	2.29188512413284e-06
CRV15_RS14090	5259.8663199127	1.64651279015856	0.310445919861059	5.30370246416981	1.13477215760126e-07	3.88431902716881e-06
CRV15_RS17235	50.6933402139704	1.62795972288417	0.55342687524622	2.94159860263363	0.00326522870753507	0.0184147391691031
CRV15_RS08835	8646.25015838376	1.62750226176972	0.391548393156351	4.15658010661235	3.23046933631201e-05	0.000487694203342763
CRV15_RS03240	663.694985754877	1.61785834852863	0.369225665761494	4.38176025816609	1.17724308494786e-05	0.000203114096677931
CRV15_RS10955	565.213998361791	1.61711799785511	0.32109205923418	5.03630641540005	4.74600615854217e-07	1.38087206458311e-05
CRV15_RS09815	5198.78004057621	1.61638236894197	0.386173695314043	4.18563560531356	2.8436923683464e-05	0.000433790417617714
CRV15_RS13730	111.935911336981	1.61341731082528	0.372820120718338	4.32760256532453	1.50741155820729e-05	0.00025297681648444
CRV15_RS18240	129.805289448905	1.60907784031824	0.446232029795014	3.60592188117334	0.000311046705837692	0.00304664289823774
CRV15_RS24215	3129.22165461313	1.60357536975202	0.341470156836029	4.69609228698145	2.65185765121864e-06	6.01934071824487e-05
CRV15_RS09810	4574.45294306997	1.59607154553557	0.375143591474699	4.25456167133595	2.09458925459899e-05	0.000331867965809112
CRV15_RS20725	72.9158741633691	1.59074496144315	0.420959016332129	3.77885946072261	0.000157548305036184	0.00175385513136802
CRV15_RS35905	1777.57386160181	1.59046649583179	0.359730634416554	4.4212706499444	9.81221772134446e-06	0.000174466682317572
CRV15_RS26385	6333.56757048567	1.58892133170675	0.32811803222936	4.84252974733211	1.28196435953975e-06	3.21798190800546e-05
CRV15_RS07505	1288.42410226136	1.58759196118274	0.344986868755602	4.60189098474769	4.18672335666141e-06	8.64490845354506e-05
CRV15_RS30695	44.4714844650876	1.5863404744966	0.589151325309208	2.69258576930813	0.00709002965871688	0.0330300435556381
CRV15_RS07535	9482.94451393021	1.57749453693613	0.286345654104565	5.50905702364903	3.6076103541256e-08	1.48027653056141e-06
CRV15_RS24015	226.712222601711	1.57270783656963	0.402294542050671	3.90934420475318	9.25470186966061e-05	0.00114804935402515
CRV15_RS14050	1312.29546097043	1.56544698747325	0.323480332287293	4.83938846112884	1.30239259918603e-06	3.24381907680537e-05
CRV15_RS17240	1466.46002501043	1.56243404344361	0.417166976683034	3.74534450417622	0.000180146398960705	0.00194454822891648
CRV15_RS07540	7030.30641113959	1.56107815007446	0.271384198147319	5.75228093872673	8.80473207075958e-09	4.3022206095368e-07
CRV15_RS17405	247.845321312575	1.55883035750272	0.354573535614232	4.39635280394612	1.10084952706148e-05	0.000192003755387481
CRV15_RS09995	23351.6430302433	1.55361931818445	0.290584500481273	5.34653195752458	8.9655457349203e-08	3.20605912006843e-06
CRV15_RS07560	5357.31716153193	1.55330055545341	0.266651231424355	5.82521425892632	5.70393735741606e-09	3.0941443241373e-07
CRV15_RS07475	18869.4523106043	1.55261432570157	0.282278732898121	5.50028799463946	3.79171413724474e-08	1.52646303097507e-06
CRV15_RS11630	101.634338241409	1.55111120215422	0.418178057972161	3.70921231418957	0.000207905037512709	0.00217451004104387
CRV15_RS07555	14449.0740395501	1.5490472038373	0.320055951135058	4.83992626396634	1.29887311471054e-06	3.24381907680537e-05
CRV15_RS24310	2359.63570269692	1.54667444237552	0.294324745081102	5.25499288872	1.48030191005929e-07	4.91968386298354e-06
CRV15_RS07465	17674.5827893143	1.54481778878694	0.310777785465571	4.97081149630008	6.6673249104737e-07	1.82382678427103e-05
CRV15_RS15660	560.731622994772	1.53873645178009	0.344747886294755	4.46336732711535	8.06815630505769e-06	0.000149693531909201
CRV15_RS12915	64.2257421431073	1.53854068692929	0.48794215916364	3.15312103706397	0.00161534814364544	0.0109149295010944
CRV15_RS07470	5543.82205068259	1.53448038402492	0.277179748496859	5.53604797012184	3.09372866090331e-08	1.29431092538837e-06
CRV15_RS21355	48.0259254233352	1.53028195108541	0.553526499736726	2.76460467893273	0.00569918178570185	0.0280187884871563
CRV15_RS07545	22691.3977398617	1.52915037534464	0.285871437086217	5.34908415800723	8.84004303245876e-08	3.17893907026789e-06
CRV15_RS29805	1343.7272880571	1.52034185950844	0.317293975360386	4.79158754206291	1.65466794095527e-06	3.92278870002025e-05
CRV15_RS33325	473.966310106763	1.5194332453142	0.487908029416988	3.11417962752079	0.0018445715470127	0.0119948225865408
CRV15_RS13065	341.31616067172	1.51454830182492	0.381654627640506	3.96837400135372	7.23647014628817e-05	0.000947252462298375
CRV15_RS07485	15953.1157068322	1.50726954489364	0.282332584164361	5.33863120813636	9.36509203638449e-08	3.31193116712139e-06
CRV15_RS10245	404.943502474405	1.49509405019124	0.304397079689927	4.9116570097	9.03099285115174e-07	2.38873492728191e-05
CRV15_RS10310	3880.02429302577	1.48880122144182	0.302987652729912	4.91373561934869	8.93572283303872e-07	2.38873492728191e-05
CRV15_RS09790	84.6281777465302	1.48799784856111	0.470230384940716	3.16440174053982	0.00155402125534395	0.010604786839506
CRV15_RS07570	5017.11173970767	1.48471868343593	0.300912805154931	4.93404952531513	8.05420029528177e-07	2.17531375907589e-05
CRV15_RS10770	497.945448170171	1.48428462881148	0.351007664065297	4.22863880412412	2.35109446931741e-05	0.000367057456051237
CRV15_RS34200	340.948793188024	1.4792192268495	0.4303928392251	3.43690482748912	0.000588402317086472	0.00505552111633625
CRV15_RS16690	53.3159109189373	1.47669769619695	0.465330955891103	3.17343533135269	0.00150646457502711	0.010335348065111
CRV15_RS16310	472.724900944044	1.4726551138115	0.347008093775631	4.24386387587748	2.19703655571861e-05	0.000345533931035745
CRV15_RS24220	1212.29257744417	1.47222408701362	0.309354436958617	4.75902043457863	1.94534742547872e-06	4.55011766873855e-05
CRV15_RS07305	3172.0790592017	1.47161122187571	0.265304788300704	5.54687019145597	2.90828492232657e-08	1.23284316475579e-06
CRV15_RS14100	2938.0582449228	1.46944227552227	0.352072684911895	4.17369008870992	2.9970537799061e-05	0.000455680314612326
CRV15_RS13690	861.434705826434	1.4633713780656	0.300372051696163	4.87186264435099	1.10551018627247e-06	2.85337528319762e-05
CRV15_RS02860	1159.93318269999	1.45981418728391	0.299721333279686	4.87057151157699	1.11275918118245e-06	2.86055081074252e-05
CRV15_RS30650	1050.74865617201	1.45971145632888	0.367788895463296	3.96888398299821	7.22100257452108e-05	0.000947164702448964
CRV15_RS07490	23387.5602291394	1.45720112122377	0.27188381278207	5.35964648396262	8.33849593013075e-08	3.04998356850097e-06
CRV15_RS12245	116865.406499514	1.4546711723845	0.258755964095246	5.62178799422397	1.88991110676144e-08	8.5796602797021e-07
CRV15_RS14095	5546.731310197	1.44774859140987	0.297717074272367	4.86283359779829	1.15717124030259e-06	2.92768897595923e-05
CRV15_RS29810	1617.8874154974	1.44731999419018	0.310883074447537	4.65551235544802	3.23176024455727e-06	7.08441689226406e-05
CRV15_RS07845	61388.9434577991	1.44624904263669	0.278899013766936	5.18556528079106	2.15360631956051e-07	6.8926170257534e-06
CRV15_RS11070	4439.03217716951	1.44594833377959	0.323199913731615	4.47385123679303	7.68231996670147e-06	0.000144630970902518
CRV15_RS30575	12364.9765185994	1.44520163261749	0.289405579491588	4.99368960044359	5.92365756919482e-07	1.65577869434131e-05
CRV15_RS06305	160.530658163048	1.44112851616899	0.347202847504165	4.15068173123696	3.31486446811443e-05	0.00049925758730354
CRV15_RS07520	46238.1043080944	1.43490907742731	0.267876415999682	5.35660846466235	8.47986030684537e-08	3.0840673763703e-06
CRV15_RS15805	404.788639172394	1.43411551761229	0.351205576757397	4.08340758951827	4.4380082317512e-05	0.000628488732111492
CRV15_RS13930	142.116964065476	1.42940136281913	0.361268550767004	3.95661720286582	7.60185995360498e-05	0.000977098505281636
CRV15_RS17330	83.4361691362422	1.42536232177953	0.471268205634893	3.02452468623314	0.00249024148005938	0.0150804500604163
CRV15_RS07785	228.300919530936	1.42512693325186	0.319137028168651	4.46556434215694	7.98579670235053e-06	0.000149029401433661
CRV15_RS09615	394.546195410539	1.41859846085235	0.406115562479444	3.49309061733913	0.000477464455509771	0.00431064877252192
CRV15_RS21360	344.551216145731	1.41798103388578	0.305764820576952	4.63748913694575	3.52667139279521e-06	7.60074868191318e-05
CRV15_RS29790	46.9930109442822	1.41749558175184	0.501241411453222	2.8279698152676	0.004684422318282	0.0244775406198556
CRV15_RS25505	720.136965491423	1.41716286330053	0.358972662158196	3.94782949425825	7.88629372915976e-05	0.00100558099921019
CRV15_RS07590	1500.06539129945	1.41509293634708	0.280583204499346	5.04339858428831	4.57335208343923e-07	1.34903348783846e-05
CRV15_RS23230	28285.4995817573	1.41350616772972	0.312095217369268	4.5290862822075	5.92393061921984e-06	0.000115960488971334
CRV15_RS10315	8134.93694104234	1.40593338053467	0.306175410259668	4.59192127591924	4.39184044337076e-06	8.98152417827995e-05
CRV15_RS01435	74.084867816334	1.40446816076382	0.420426086665187	3.34058281659932	0.000836027425585043	0.00664771621263337
CRV15_RS33745	1195.8389205875	1.40295467699065	0.276479786009479	5.07434810059694	3.88826689772324e-07	1.17956381101073e-05
CRV15_RS13710	848.666508856264	1.39995760204035	0.385506589554337	3.63147515496108	0.000281805791011407	0.0028024443579788
CRV15_RS16635	899.986252003156	1.39882238105825	0.331474831754057	4.21999574946953	2.44306924698416e-05	0.000379565200241398
CRV15_RS16520	42.6732131530687	1.39377173035163	0.511613343184442	2.72426774813252	0.00644442383094495	0.0306895794093025
CRV15_RS24565	761.813130790555	1.38836576281728	0.305235907108265	4.54850078409955	5.40294421302315e-06	0.000107404490396153
CRV15_RS14485	1951.11996977089	1.38625695301843	0.288186768045983	4.81027273534379	1.50724490620813e-06	3.62702054309709e-05
CRV15_RS31650	297.329612606588	1.38549432811836	0.383065636955872	3.61685882118933	0.00029819984021555	0.00294564379200576
CRV15_RS10300	68182.2710681187	1.3842389374725	0.276462135176122	5.00697477645776	5.52921693645462e-07	1.5730007826776e-05
CRV15_RS19500	1969.33289466773	1.38353019974909	0.289630485723867	4.77688043194507	1.78035562166725e-06	4.20518683922216e-05
CRV15_RS10545	95.7224899601594	1.38326546032387	0.394733769634779	3.50429977552646	0.000457809689098722	0.00418634259988703
CRV15_RS21215	751.913894598167	1.38207875504353	0.299236729365356	4.6186801933531	3.86188528760057e-06	8.15358792877295e-05
CRV15_RS32135	5067.08297517846	1.37874438219104	0.355940859715066	3.87352096439485	0.00010727417401726	0.00128040264501091
CRV15_RS36550	207.454043172689	1.37871553421581	0.374528344309317	3.68120478774005	0.000232134458506607	0.00238889496607844
CRV15_RS33750	179.30948788427	1.376143544863	0.399157024470045	3.44762451992443	0.00056553965064335	0.00490024363588711
CRV15_RS12475	112.094015200346	1.37309259512633	0.393004322548948	3.49383585966873	0.000476133661655107	0.0043063100700231
CRV15_RS23410	519.972158761821	1.37162240309912	0.40450392718355	3.39087536837863	0.000696697756229258	0.00577663515236202
CRV15_RS23250	137.143184848679	1.37057908408959	0.413410637287772	3.31529709317939	0.000915457739457571	0.00710284241244595
CRV15_RS07585	7289.61081699123	1.36987628041444	0.29342395289525	4.66859050495946	3.03273173873238e-06	6.74045689570347e-05
CRV15_RS24590	247.669578234044	1.3690774107368	0.33596023069386	4.07511748610615	4.59911219907969e-05	0.000644177618956436
CRV15_RS11890	308.258332521397	1.36671241679566	0.402440200287365	3.39606335505189	0.00068362534152198	0.00569776798317994
CRV15_RS19900	61.8782565535719	1.3658779458086	0.441865920729653	3.09115929002428	0.00199376645715588	0.0126859831930962
CRV15_RS30880	406.577940197159	1.36385594354407	0.386061782651124	3.5327401074987	0.000411276565278864	0.0038208727058781
CRV15_RS06515	100.120710838915	1.36379070794825	0.402571425651025	3.38769873133139	0.000704816359168376	0.00580634429219662
CRV15_RS16760	3341.30598938073	1.36338139905117	0.296239198389483	4.60229910985193	4.17852528953942e-06	8.64490845354506e-05
CRV15_RS17375	1858.35929749048	1.36241819585526	0.359341097286786	3.79143439518114	0.000149779715625787	0.00167319364698196
CRV15_RS30525	2614.81323489436	1.3529028988637	0.278184490081172	4.8633297221888	1.15427327397295e-06	2.92768897595923e-05
CRV15_RS13715	282.243107539114	1.35264972014193	0.408177852097675	3.31387338433602	0.000920131632935059	0.00713046317483936
CRV15_RS21480	1751.69511663087	1.34949809627962	0.423251337145095	3.18840834711173	0.00143058353445857	0.00991789868798628
CRV15_RS33330	262.76472689495	1.3483582372548	0.480379477117368	2.80686062057843	0.00500268821591443	0.0256763185714088
CRV15_RS09310	1380.25403060807	1.34580109803229	0.330042982173038	4.07765403515443	4.5492390691628e-05	0.000639992951246397
CRV15_RS04285	309.679520034276	1.34502957952847	0.31054100474084	4.3312463056238	1.48267711668845e-05	0.000249753058524284
CRV15_RS22875	77.1627098041901	1.34380148011292	0.483718612982388	2.77806444500379	0.0054683771385903	0.0273889531018126
CRV15_RS10095	40.0384635955212	1.34358212131156	0.520561001225769	2.58102723436412	0.00985068103207817	0.0423182612659949
CRV15_RS24095	242.424888592249	1.34295116348006	0.348090149402359	3.85805563813223	0.00011429263382273	0.00133990320347856
CRV15_RS12895	51.3534445541314	1.34085661377413	0.467301450849311	2.86936111868935	0.00411301914112	0.0220682611251543
CRV15_RS27430	1986.34596876343	1.33236944552141	0.281727819111213	4.72927895344069	2.25318623423919e-06	5.19574117826242e-05
CRV15_RS10115	2481.01814132231	1.33196820039858	0.342079097696235	3.89374331658626	9.87090971783849e-05	0.00120810120657522
CRV15_RS07480	9207.78107045578	1.33068253539017	0.276259503253743	4.81678465253717	1.45889989452336e-06	3.53727963062273e-05
CRV15_RS18460	3276.41091561572	1.32923210216841	0.348637755793436	3.81264530326994	0.000137487352097835	0.0015521279378805
CRV15_RS33410	536.920787206542	1.3273603523688	0.296894357219992	4.47081704346861	7.79213371814395e-06	0.000145840491022922
CRV15_RS33435	2378.05694917456	1.32653616226628	0.294829705491174	4.49933007956688	6.81679423013523e-06	0.000130251641394315
CRV15_RS24245	2622.41165552662	1.31909324519384	0.284756897183254	4.63234870952028	3.6154052283019e-06	7.76584190146324e-05
CRV15_RS03025	1563.26626481875	1.31636066828006	0.269433793303274	4.88565540402857	1.03085358656384e-06	2.68928804541437e-05
CRV15_RS31700	4486.32213410852	1.31395437497597	0.367715792362405	3.57328785509705	0.000352526863073354	0.0033479591254192
CRV15_RS09780	376.594366298453	1.31346646717125	0.380002072653759	3.4564718502681	0.000547296367752056	0.00479239952117772
CRV15_RS05775	4659.09602453939	1.31337295348551	0.318817173319921	4.11951759000006	3.79666441747869e-05	0.000554850432335185
CRV15_RS13705	262.832863215265	1.31313320122898	0.385190030344825	3.40905292915669	0.000651888303958843	0.00549767725117333
CRV15_RS18125	965.293393107236	1.31022983950475	0.383571617966598	3.41586754111417	0.00063579165325639	0.00537609296234367
CRV15_RS19785	185.35829176241	1.30943566161376	0.347056671848738	3.77297360295227	0.000161313360983099	0.00178900878015732
CRV15_RS07790	390.73408458748	1.30867456033044	0.319663610211065	4.09391159496185	4.2415608945753e-05	0.000603911868353832
CRV15_RS25295	1072.51936577156	1.30502258972253	0.348299711638372	3.74683798497511	0.000179077664893372	0.00193627725165958
CRV15_RS11725	1911.51942064185	1.30235937243847	0.341353855341474	3.8152765877967	0.000136030481182054	0.00154090232093873
CRV15_RS10250	3770.82082167325	1.30028863522051	0.283798285101523	4.5817353503576	4.61133243917225e-06	9.37052029941003e-05
CRV15_RS01070	173.766029215178	1.30025354565509	0.361589217480712	3.59594114756601	0.000323220873531222	0.00314906668412992
CRV15_RS13390	10414.4223997277	1.29359388209047	0.417190739828913	3.10072530042485	0.00193047289985211	0.0124295735403847
CRV15_RS29795	67.8687797137224	1.29210366621438	0.446640959911951	2.89293589748039	0.00381659181920669	0.0209051988408525
CRV15_RS09530	322.098797747364	1.29180485085587	0.512513631556462	2.5205277895395	0.0117178985186123	0.0480333630594302
CRV15_RS11810	445.958082531734	1.28947959634999	0.314192589784338	4.10410569273797	4.0588188611168e-05	0.000586467258013739
CRV15_RS06220	2816.26275483552	1.28947416830896	0.299166166758004	4.31022726360636	1.63086855574642e-05	0.000269746501946584
CRV15_RS24335	2637.67501866853	1.28728575055548	0.26713713898415	4.81881985953238	1.44409864979043e-06	3.52511423737334e-05
CRV15_RS06695	67.7131397439577	1.28517290984264	0.463984584015358	2.7698612284069	0.00560801803941491	0.0278168122189523
CRV15_RS12750	268.823457345309	1.28215210412675	0.32908546550246	3.89610675199257	9.77513170570221e-05	0.00119867084383525
CRV15_RS26840	68.2450011830607	1.28104184979719	0.436304679638574	2.93611760217282	0.00332348299315897	0.0186938617216262
CRV15_RS10290	7484.5015771107	1.27533404237037	0.295200114206195	4.32023559950101	1.55862704394566e-05	0.000260490122932016
CRV15_RS24880	80.571689200225	1.27411127900721	0.473773305485399	2.68928465208025	0.00716053310352616	0.0332616635672503
CRV15_RS10305	58858.6736912185	1.27159663952015	0.280126440171927	4.5393667186136	5.64234316608337e-06	0.00011147110680895
CRV15_RS20995	372.90244408502	1.27153260595049	0.35637268337313	3.56798560965787	0.000359736256014675	0.00339627105420344
CRV15_RS10340	16518.6882321723	1.27150370726247	0.312674415343608	4.06654220769924	4.77158464008825e-05	0.000662536079852601
CRV15_RS10195	11846.6658433959	1.2707699882161	0.289379407633696	4.391362877571	1.12642364691657e-05	0.000195930374019374
CRV15_RS08345	3197.83630760864	1.26833055334142	0.266524594151531	4.75877491673553	1.94771479649174e-06	4.55011766873855e-05
CRV15_RS34480	539.958784512287	1.26804765633837	0.312385543138775	4.05923924518827	4.92328513273652e-05	0.000678594390873809
CRV15_RS09625	1582.20631768538	1.26721367751282	0.408940828854109	3.09877025745675	0.00194325645157004	0.0124512357822821
CRV15_RS09620	3512.64438607461	1.26714626508238	0.405122793149011	3.12780788074864	0.00176115258546391	0.0115978782917227
CRV15_RS06265	5778.9821341988	1.26679052702311	0.290607334530493	4.35911409142426	1.30590020873245e-05	0.000221844677529296
CRV15_RS23715	135.140918954071	1.26377933677909	0.35563927711902	3.5535426430308	0.000380079572076335	0.0035498963598697
CRV15_RS10190	137.929395281762	1.26137895927864	0.36852582751957	3.42276949154033	0.000619866184568247	0.00528330685408968
CRV15_RS10225	7481.31932914018	1.25890754244937	0.282312137175041	4.45927530798583	8.2237233767364e-06	0.000150831098379627
CRV15_RS05115	2138.40775078969	1.2586985841151	0.327835936629862	3.83941613312581	0.000123327247523583	0.00142237425477199
CRV15_RS14055	840.26759739071	1.25836574562475	0.29079929322269	4.32726548843813	1.5097194797228e-05	0.00025297681648444
CRV15_RS24225	768.586072078473	1.25780800793459	0.306928379620524	4.09805052725885	4.16644345104717e-05	0.000600074371352461
CRV15_RS28795	727.193994374235	1.25233514766378	0.293105504387244	4.2726428842811	1.93169693759093e-05	0.000309119802437989
CRV15_RS10000	16950.3817016407	1.2522421082029	0.281111470297224	4.45461050336682	8.40456329819413e-06	0.000152644750389223
CRV15_RS10275	1147.71151305538	1.24612299246681	0.299523462112498	4.16035185917681	3.17757671374462e-05	0.000480843228006602
CRV15_RS13570	547.492597779252	1.24291592978439	0.318437654492549	3.90316883775901	9.4941423996628e-05	0.00117094422929175
CRV15_RS05845	3089.76517096688	1.24221595864993	0.319733399272725	3.88516170495642	0.000102261799715222	0.00123973064389609
CRV15_RS29505	251.79659100621	1.24092386520094	0.449742290594316	2.75918874242649	0.00579450573839302	0.02833208228029
CRV15_RS25190	584.885444876737	1.2402658113466	0.373590823499385	3.31985084571714	0.000900655541546062	0.00703918940346317
CRV15_RS12500	112.907650749543	1.23885695770364	0.407998104082749	3.03642822186345	0.00239399100195538	0.0146500348025969
CRV15_RS30570	9520.05532672927	1.23844987511155	0.280153320000124	4.42061466596576	9.84205425583518e-06	0.000174512435710806
CRV15_RS07610	5816.54128121078	1.23830570777734	0.303860486835277	4.07524426974483	4.59660714267514e-05	0.000644177618956436
CRV15_RS22870	104.901615740843	1.23763891163309	0.493366243873814	2.50856017613892	0.0121224318313491	0.0492984028922906
CRV15_RS14815	378.712314238314	1.23548771682724	0.345245488167853	3.57857744465748	0.000345469502218731	0.00329858869599052
CRV15_RS15190	284.187252334983	1.23470922087765	0.330207089917669	3.7391965786849	0.000184609325433211	0.00197780852422094
CRV15_RS19610	2309.2318790811	1.23136121984333	0.358623450775794	3.43357696542036	0.000595673063658329	0.00509913803558993
CRV15_RS12865	2738.68118094254	1.23064730516135	0.285482684110882	4.31075989422657	1.62694487665298e-05	0.000269746501946584
CRV15_RS11065	952.052762877067	1.22003988624671	0.309289039628037	3.9446592989974	7.99135156103436e-05	0.00101302952718216
CRV15_RS23895	2968.80906650073	1.21952933360078	0.273169339379929	4.46437120787056	8.03042353965168e-06	0.000149426572899158
CRV15_RS16960	146.37107966452	1.21859497006611	0.392433216611068	3.1052289115318	0.00190131816584154	0.0122932702823755
CRV15_RS08200	413.133545186639	1.21659091026971	0.324192561712099	3.75267990062682	0.000174954194243167	0.00190780544693443
CRV15_RS13940	2037.91096033255	1.21408985384147	0.299239342245052	4.05725345047454	4.96531893615168e-05	0.000682038766315598
CRV15_RS25095	410.546219503664	1.21155075091555	0.344313192032276	3.51874624310642	0.000433591221688121	0.0039876686925656
CRV15_RS36265	17274.1396822688	1.21094377196696	0.271861464049536	4.45426782424124	8.41799670167097e-06	0.000152644750389223
CRV15_RS18875	920.128743398364	1.21040162706398	0.360091804351133	3.36136955198149	0.000775569816497167	0.0062445564721992
CRV15_RS10590	150.027823139309	1.20990363087582	0.352668641741929	3.4307094186196	0.00060200509483289	0.00513791281603377
CRV15_RS15815	351.052349620101	1.20960028195306	0.371586343887259	3.25523341169948	0.00113299208471127	0.00841883409812536
CRV15_RS24230	1928.37288856088	1.20887151321758	0.269494874036873	4.48569390248282	7.26770170700028e-06	0.000137634788835825
CRV15_RS10735	368.766212444936	1.20792242494104	0.339183908935753	3.56126099475385	0.000369077981724384	0.00346402956160965
CRV15_RS10285	10764.343411043	1.20690254809318	0.300620267605232	4.0147078495654	5.95194729856264e-05	0.000800386862565114
CRV15_RS32145	16943.8335439463	1.20679965226088	0.361445576907219	3.33881427623793	0.000841367964727513	0.00666534200769903
CRV15_RS26560	3528.10988547055	1.20552106465081	0.291292636308642	4.1385222775542	3.49549936203091e-05	0.00052306855704787
CRV15_RS13935	682.81858427067	1.20541888902861	0.283120224227794	4.25762197778831	2.06612932724677e-05	0.000328171062622993
CRV15_RS22950	1099.36776342525	1.20137681532773	0.297484361082995	4.03845368863798	5.38047130425428e-05	0.000734336819158458
CRV15_RS10220	1228.77608981492	1.18727009414318	0.295534322938524	4.01736787232713	5.88518134976293e-05	0.000794747802106171
CRV15_RS12110	229.253859186348	1.18151267653191	0.357106763570454	3.30856986498608	0.000937737846949066	0.00719719419462946
>CRV15_RS01075 CRV15_RS01075 glyceraldehyde-3-phosphate dehydrogenase 276515:277960 reverse MW:52358	4201.9325170193	1.17907455780343	0.26926757386496	4.37882118845379	1.19322983655576e-05	0.000205318929671867
CRV15_RS08055	796.150220892789	1.17484804573819	0.373599639127931	3.14467125418151	0.00166273560797538	0.0111446812844507
CRV15_RS17400	182.786868970617	1.17182513286495	0.368834289881492	3.17710463753644	0.0014875335544338	0.0102273923543832
CRV15_RS34485	4079.22173541914	1.17163736856686	0.364199431338292	3.21702141121294	0.00129528931778624	0.00925351219101529
CRV15_RS27615	425.255929259189	1.17071251964751	0.293751577468353	3.98538292027943	6.73713904881942e-05	0.000892042820819592
CRV15_RS13175	393.458994281435	1.16982264649476	0.304014412836009	3.84791837854669	0.000119125726023816	0.00138640685868808
CRV15_RS25500	81.2470328707793	1.16980167202658	0.402664531888122	2.90515200467571	0.00367074784294068	0.0202207030487636
CRV15_RS30680	36728.4554982874	1.16907124134894	0.346851710838885	3.37052176713057	0.000750259784753789	0.00608670834247022
CRV15_RS16425	548.744415938666	1.16850938883205	0.326586146497338	3.57795148803587	0.000346297704062744	0.00329858869599052
CRV15_RS17915	107.803585958125	1.16713375261493	0.420938900737575	2.77269159626222	0.00555947812841834	0.0276720213841414
CRV15_RS24030	4863.50702287859	1.16551937214897	0.261304117570393	4.460394206513	8.18090352146493e-06	0.000150831098379627
CRV15_RS22580	2892.48915753463	1.16543514876494	0.273201180188011	4.26584961295888	1.99142894900036e-05	0.00031788370829305
CRV15_RS04620	334.607320654533	1.16405549486404	0.34902623672257	3.33515183785256	0.000852528353365783	0.0067370789998696
CRV15_RS06435	215.189840676326	1.16172516033557	0.365932899490045	3.17469449168009	0.00149994332821465	0.0103016494033283
CRV15_RS25470	3477.10875546501	1.16166969967448	0.433553052460248	2.6794176470041	0.00737503421572642	0.0341095332477347
CRV15_RS06270	3257.80404308144	1.15699839201057	0.26700295621885	4.33327933291582	1.46904521765053e-05	0.000248109721324038
CRV15_RS25070	1349.45744197375	1.15615171436154	0.307014129100363	3.76579318270916	0.000166021179453286	0.00182594771422763
CRV15_RS27235	122.692080537759	1.15305421777228	0.373557302941879	3.08668632279874	0.00202401055316272	0.0128274173770243
CRV15_RS24455	361.804108797523	1.15151620852272	0.311243403583056	3.6997288786409	0.000215829916528803	0.00224652130263562
CRV15_RS10185	6823.92343685985	1.15142864450651	0.277564556511938	4.14832736202394	3.34913263034863e-05	0.000503234694057784
CRV15_RS06405	124.065290331416	1.15125132854461	0.405354329488976	2.84011109489313	0.0045097825036314	0.023719899593874
CRV15_RS22065	569.262684219524	1.15094928682845	0.365672276219062	3.14748850727461	0.00164679579579007	0.0110610072285962
CRV15_RS07605	2014.33259883457	1.15042570734115	0.309396286866339	3.71829189998697	0.000200574424935681	0.00211511844153755
CRV15_RS22655	233.903747887619	1.15036462849631	0.339128679559961	3.39211838405697	0.000693544677034512	0.005767861241095
CRV15_RS25270	95.6170370235199	1.14934266028421	0.395044473165784	2.9094006836083	0.00362122422152537	0.0200341021970474
CRV15_RS06100	1505.26468344448	1.14571076450173	0.305132947208603	3.7547920504254	0.000173485452961009	0.00189501772082495
CRV15_RS27240	76.6981055655461	1.14529236563549	0.438133139842242	2.61402816059034	0.00894816608869739	0.0392600700153279
CRV15_RS11395	916.950835835709	1.14387263553095	0.315471863155989	3.62591016545064	0.000287945451929284	0.00285757959348736
CRV15_RS07550	8158.18346100727	1.14193043210618	0.312291637377539	3.65661546910287	0.000255567316081015	0.00260026954061386
CRV15_RS10255	12713.3288470908	1.14057474778132	0.292353211546254	3.90135870835428	9.56542862491466e-05	0.0011774674736169
CRV15_RS16320	151.619990972574	1.13962395104019	0.392049142214088	2.90683954721644	0.00365100418273465	0.0201292659549393
CRV15_RS24100	334.500472928581	1.13877300976943	0.37774675469484	3.01464670607	0.00257278751160217	0.0154632984617517
CRV15_RS09980	266.138521600071	1.13673504294296	0.329228337321705	3.45272540082783	0.000554953618925519	0.0048395887121829
CRV15_RS05950	728.060081898222	1.13378426449165	0.302407792736508	3.74918997368407	0.000177406662355286	0.00192797970413613
CRV15_RS07575	208.606208684226	1.13270009351618	0.346092932979307	3.27282063740928	0.00106480024142516	0.00797167993609645
CRV15_RS17495	1294.47413362807	1.12722167445579	0.279631636510513	4.03109493804865	5.55176110590832e-05	0.000752898788960152
CRV15_RS25650	176.21321982496	1.12679063570195	0.392356509107512	2.87185406523532	0.00408071365094072	0.0219626241281008
CRV15_RS24260	317.375637581163	1.12638783980622	0.351434550748345	3.20511411700326	0.00135008941727811	0.00951753563876339
CRV15_RS10705	93.7170688067005	1.12517555476087	0.428621954254322	2.62510014616109	0.00866234850510707	0.0383047964228453
CRV15_RS17700	71.3517996188622	1.12513540972309	0.433978086943216	2.59260880577665	0.00952510462727851	0.0412397069660865
CRV15_RS14450	322.575758408175	1.1226614465938	0.324735639400471	3.45715502205566	0.000545910709025885	0.00478681431297903
CRV15_RS13805	2071.87806206322	1.12179750335459	0.376503008164244	2.97951803579009	0.00288702233521676	0.0167845867100114
CRV15_RS15445	618.151499060923	1.12059169866451	0.306963938179422	3.65056464062407	0.000261664443963046	0.00264599384803705
CRV15_RS17390	7864.22945829543	1.12024567532393	0.321655053602866	3.48275477961882	0.000496282730985968	0.00445540779949675
CRV15_RS22570	1466.68588429325	1.12020476424946	0.341011436929207	3.28494778455778	0.00102001272949148	0.00769941212438088
CRV15_RS10260	4360.06714329698	1.1175348857485	0.305649920000451	3.65625774005387	0.000255924044772181	0.00260026954061386
CRV15_RS21970	372.679116128277	1.1167615868368	0.340212553300761	3.28254079986737	0.00102876097177189	0.00774105870107879
CRV15_RS31785	338.40416945236	1.11665752247975	0.408220173863553	2.73542954017013	0.00622989221311961	0.029893208437915
CRV15_RS25345	156.408878546789	1.11507394114589	0.344960605185628	3.23246748870311	0.00122726099970881	0.00890668668836294
CRV15_RS18405	353.263933980903	1.11452998105789	0.352118356594057	3.16521408266932	0.00154968883684986	0.0105978186374743
CRV15_RS15205	152.755167366969	1.11374716474539	0.370904507789796	3.00278681265471	0.00267519760292072	0.0158626299060933
CRV15_RS05380	293.529745863175	1.10805779884065	0.3855249304864	2.87415342360002	0.00405112116786872	0.0218644406370385
CRV15_RS25655	1499.39608196813	1.10773155306465	0.3188279418042	3.47438667638779	0.000512022591841336	0.00453941358777894
CRV15_RS02450	227.689134751152	1.10573457530149	0.32340310720436	3.41905983792163	0.000628379061919252	0.00533455487446304
CRV15_RS07460	25983.3176925121	1.1047512572216	0.283022241814889	3.90340790934786	9.48476491239066e-05	0.00117094422929175
CRV15_RS14300	331.87056701601	1.10451202473804	0.356839921814906	3.09525912661464	0.00196641019570158	0.0125493436317904
CRV15_RS01325	7796.41547377615	1.10297393026224	0.268230084530674	4.11204407660733	3.92171402209035e-05	0.000567938720710414
CRV15_RS05195	245.144947197059	1.10291954638962	0.328074150672583	3.36179959356302	0.000774363024964403	0.00624269234609212
CRV15_RS03150	354.376060301991	1.10146201265722	0.320469456090472	3.43702649885693	0.000588138060340866	0.00505552111633625
CRV15_RS09610	647.499416465885	1.10082739894643	0.39843937503489	2.76284792096674	0.00572994572786023	0.0281440119869038
CRV15_RS20990	344.563993002523	1.10001575784192	0.373603178286216	2.94434261209416	0.00323641507896245	0.0183210283585748
CRV15_RS01330	28171.1959388325	1.09963472408203	0.260985239966467	4.21339813785375	2.51557063425881e-05	0.000387071337256987
CRV15_RS27435	809.528531954918	1.09922570387524	0.293323434846294	3.7474868124712	0.000178615224339882	0.00193454492554921
CRV15_RS14470	422.444572151433	1.09759129319639	0.302141793151014	3.6327026517904	0.000280468151116816	0.00279638105186719
CRV15_RS07455	1474.60685498026	1.09728932241309	0.322136764159237	3.40628405229365	0.000658536242537088	0.00553914650260171
CRV15_RS23965	537.255644676776	1.09657199535465	0.309649221058066	3.54133619844962	0.000398105959952747	0.00370388989775805
CRV15_RS06735	1187.77659252309	1.0960644192382	0.282383104064564	3.88148017165927	0.000103822618343292	0.00125390298116115
CRV15_RS27145	839.748191918151	1.09548782545808	0.326611741600805	3.35409811076855	0.000796241252276209	0.00637092531977502
CRV15_RS19995	1114.72596770503	1.09434474975508	0.296634697381667	3.6892000814963	0.000224960252953797	0.0023262852651975
CRV15_RS24490	475.860814952061	1.08918910116166	0.292323680052718	3.72596944922572	0.000194565970777908	0.00205854013049486
CRV15_RS06425	245.833268104704	1.08907522446338	0.379833469073988	2.8672439717292	0.00414063678776147	0.0221792603167039
CRV15_RS35840	403.954075637946	1.08774124817916	0.319218723177455	3.40751080435366	0.000655583130260858	0.00552156265368388
CRV15_RS34975	159.795849484911	1.08763862267027	0.35093428820415	3.09926575780352	0.00194000916260647	0.0124428844186814
CRV15_RS08060	404.71649435449	1.08681909153834	0.375997983168876	2.89049181162816	0.00384639551539129	0.0210254292860971
CRV15_RS16340	1144.91991410368	1.08613962283297	0.296176080338827	3.66720911962376	0.000245212249323267	0.00251136577266918
CRV15_RS15010	1082.34655667644	1.08609202326417	0.349674039783738	3.10601274242688	0.00189628543971778	0.0122731275021573
CRV15_RS11855	864.965461253165	1.08464891827662	0.336688963630149	3.22151610371198	0.00127514296239908	0.00913281205088892
CRV15_RS31560	285.551580805589	1.08441391313579	0.362628205534141	2.99042903057825	0.00278585856984573	0.0163598905555803
CRV15_RS17280	2758.65041349148	1.08253631893872	0.268993377604693	4.02439765833043	5.7121327459861e-05	0.000773009761248563
CRV15_RS23025	245.877096527998	1.08217534441155	0.378271819355152	2.86084050949489	0.00422519549661558	0.0225720623377742
CRV15_RS30040	2190.7594105661	1.08055254179681	0.27018946698015	3.9992400661429	6.35461973469581e-05	0.000850960688740333
CRV15_RS06240	2130.60842437093	1.07843159879454	0.320481117179224	3.36503943909882	0.00076532718696815	0.00618422163305503
CRV15_RS14790	648.497189220483	1.07815829825423	0.333917131344466	3.22881995875201	0.00124302123376732	0.00896011139340611
CRV15_RS03790	1705.22360855991	1.07665462028499	0.313626628750004	3.43291838635044	0.000597121810057369	0.00510303966111778
CRV15_RS04520	42844.8603867642	1.07639583806074	0.272816778804987	3.94548987337089	7.96369978428723e-05	0.00101302952718216
CRV15_RS10200	4597.32635020319	1.07355465891977	0.284664387703971	3.77129948561106	0.000162399625196945	0.00179537133140871
CRV15_RS14885	1821.96646028624	1.07173749395218	0.309214963532599	3.46599492375211	0.000528273253516824	0.00465127523488472
CRV15_RS05110	4329.20127699474	1.07118728415924	0.379085579105182	2.82571362035913	0.00471754201213343	0.024590379820575
CRV15_RS17860	440.083437264863	1.07114336169305	0.297874345655084	3.59595707826869	0.000323201091240129	0.00314906668412992
CRV15_RS10640	8487.04578207045	1.07105087196015	0.28739480553818	3.72675793480151	0.000193958572212613	0.00205593463382441
CRV15_RS12955	4822.69066530555	1.06910128899802	0.339459808671807	3.14941934711227	0.00163595258335377	0.010999718997949
CRV15_RS10120	2910.83963178443	1.06793913798219	0.329534724519632	3.24074842048571	0.00119216346223401	0.00876167787674573
CRV15_RS20920	315.122349007438	1.06772647991681	0.33040746068255	3.23154470456303	0.00123123062862198	0.00891335273256209
CRV15_RS06040	138.367073104282	1.06675816164248	0.368759261663947	2.89283083177074	0.00381786868379263	0.0209051988408525
CRV15_RS28870	145.624189747153	1.06558605920049	0.370888769961612	2.8730609969959	0.00406515620073894	0.0219217058474558
CRV15_RS15150	2252.55929991258	1.06439661136675	0.343114754945355	3.10215925146172	0.00192114578096313	0.0123839417360977
CRV15_RS04320	95.1240087489554	1.06248010218996	0.394009576684057	2.69658446155466	0.00700546292298739	0.0327313636277681
CRV15_RS14115	1139.82238854738	1.06243193584438	0.270517179823402	3.92741021674834	8.58654585590554e-05	0.00107981296706584
CRV15_RS07795	1888.65303792107	1.0615489060406	0.279560532773655	3.79720590567079	0.000146336231976348	0.00164045222571034
CRV15_RS03360	816.221441671615	1.05813786346125	0.375171151728978	2.82041371940463	0.00479617693986428	0.0248988877470164
CRV15_RS13005	254.012065065081	1.05811071518539	0.337267366133406	3.13730535899775	0.00170508443764962	0.0113571753229919
CRV15_RS32140	1613.45596232598	1.05781915324918	0.38192606844254	2.76969612878971	0.00561086121253136	0.0278168122189523
CRV15_RS26825	333.470985679896	1.05686652797241	0.327226450937326	3.22977108037893	0.0012388937161112	0.00894042691863336
CRV15_RS32670	563.425137493164	1.05658911854027	0.302622545127964	3.49144217954247	0.000480420437601079	0.00432513533204572
CRV15_RS31240	729.188043172606	1.05537846636048	0.296956587535575	3.55398233499045	0.00037944469938297	0.0035498963598697
CRV15_RS10280	7085.05110077943	1.05427226071542	0.292262111348125	3.60728339315812	0.000309419654472393	0.00304664289823774
CRV15_RS06230	6303.50446035775	1.05411404959212	0.328833480153996	3.20561656038938	0.00134773449379239	0.00951140958629009
CRV15_RS17455	623.219592034269	1.05341186320543	0.303717700649635	3.46839140738995	0.000523584086998083	0.00462909080231316
CRV15_RS08330	1147.88830104309	1.05136941352562	0.27543456636975	3.81712951784793	0.000135013304130261	0.00153345334717191
CRV15_RS11620	200.092271662843	1.0510362045367	0.380755791584947	2.76039453047219	0.00577315956008084	0.0282522892538819
CRV15_RS23180	148.633443135526	1.05096376417836	0.369447049231352	2.84469389149252	0.00444541212439144	0.0234391128568613
CRV15_RS11290	181.614561799527	1.04927780883722	0.3547672675666	2.95765112727103	0.0030999274993407	0.0177686849846966
CRV15_RS19955	2349.22365628375	1.04735851444313	0.306474190822907	3.41744442372421	0.000632119986017218	0.00535211644245531
CRV15_RS06715	1021.52274730114	1.04733496377733	0.31588092465562	3.31560053814317	0.000914464408602805	0.00710284241244595
CRV15_RS17275	747.503948389375	1.04720238772747	0.279970069347372	3.74040835925272	0.000183721522702683	0.00197315682352328
CRV15_RS14460	522.895728430788	1.04624213546622	0.333191331801306	3.14006408813221	0.00168910878344265	0.0112859972054451
CRV15_RS23780	1455.91608268196	1.04515053522075	0.298718648325011	3.49877900519826	0.000467393799671963	0.00425574354438156
CRV15_RS04245	271.501753365069	1.04498604003156	0.343785440542019	3.03964600241365	0.00236856367192026	0.0145500729980437
CRV15_RS23960	582.80424024469	1.04079639901514	0.29910477166955	3.47970509867026	0.000501965986763039	0.0044857581966849
CRV15_RS25660	3431.33252129735	1.03801910525013	0.304912648910427	3.40431631471959	0.000663298945751145	0.00556458263663576
CRV15_RS10235	5390.59712076423	1.03668216010609	0.285998264583237	3.62478479237198	0.000289202174253779	0.00286560854086445
CRV15_RS10240	4431.65314201584	1.03565601706587	0.285199297730495	3.63134139988146	0.000281951908535908	0.0028024443579788
CRV15_RS23220	127.092103468123	1.03440240597013	0.360988200019668	2.86547428950246	0.00416385083390473	0.0222663401736209
CRV15_RS11150	134.445337862055	1.03361493186066	0.387139087936247	2.669880061377	0.00758783456060434	0.034841986386247
CRV15_RS01645	130.511522963958	1.03301010016459	0.397396180650391	2.59944647297298	0.00933742395347774	0.0405762734054386
CRV15_RS15255	1055.54529479058	1.03256915850367	0.326384510370345	3.16365858579508	0.00155799444698371	0.0106205776945077
CRV15_RS09265	841.957351179084	1.03242957681849	0.307229971646627	3.36044550368926	0.000778168808407157	0.00624975977743314
CRV15_RS18425	131.498278700887	1.02925618461797	0.374667166899928	2.74712138011517	0.00601208798671946	0.0290716812518197
CRV15_RS06475	355.857820209443	1.02892219404408	0.308138697691337	3.33915279629938	0.000840343278419893	0.00666534200769903
CRV15_RS04215	703.314464610645	1.02881478774042	0.282051522455535	3.6476129566101	0.000264687957949941	0.002672346401952
CRV15_RS08245	1835.8593709902	1.02663308849996	0.313258393057663	3.27727240914176	0.00104815192240008	0.00786544015859664
CRV15_RS20935	230.887399598752	1.02508416034758	0.328618821283758	3.11937142353278	0.00181237341094081	0.011837757350441
CRV15_RS23875	539.889533487882	1.02380316278013	0.320154837906662	3.19783755096218	0.00138462256366589	0.00967573038212379
CRV15_RS20520	407.906479813034	1.02345460485619	0.335090752441552	3.05426096482536	0.00225615729035362	0.0139715950249506
CRV15_RS10645	13578.9180882925	1.02345132055324	0.294753358109354	3.47222955191416	0.000516154781772362	0.0045697188909058
CRV15_RS14875	169.740595976658	1.0228982413894	0.351657061061493	2.90879483068458	0.00362824884164076	0.0200556311186032
CRV15_RS25300	285.328588810353	1.02253636716522	0.316437255230735	3.23140322532384	0.00123184029075775	0.00891335273256209
CRV15_RS12835	486.772478792714	1.02202087223254	0.341196964076531	2.99539849364926	0.00274086509296685	0.0161658498762204
CRV15_RS32675	93.7706207054748	1.02120998461267	0.392079918726964	2.60459650146943	0.0091982513880011	0.0400928530676749
CRV15_RS25365	251.689254636152	1.02072858512002	0.361434799294623	2.82410157270987	0.00474133565456816	0.0246742191259275
CRV15_RS11415	383.706836752648	1.01913330522897	0.307659417846532	3.31253732572991	0.00092453788187554	0.007155945564553
CRV15_RS07210	3037.32203959719	1.01874534656436	0.370351863218175	2.75074988880026	0.00594590220280864	0.0288331212122561
CRV15_RS16755	860.514908533251	1.01830705993289	0.283257250164678	3.59499027594484	0.000324403693408847	0.00315077335983338
CRV15_RS04315	7874.50373571186	1.01821099576989	0.336431432167741	3.02650376395931	0.00247399740817335	0.014996266486475
CRV15_RS18410	286.592675433014	1.01673336149313	0.321833274782944	3.15919279067354	0.00158206796711483	0.0107389364342545
CRV15_RS14310	671.897336696595	1.01627316328035	0.362675683679461	2.80215412560869	0.00507626156998116	0.0258657460523529
CRV15_RS33395	204.05067447614	1.0143983496899	0.344532934524241	2.94427106392794	0.00323716342345697	0.0183210283585748
CRV15_RS08100	377.354304306929	1.01433558029088	0.310975172373244	3.26178959094983	0.00110711285898142	0.00824985961622827
CRV15_RS05920	432.684856515034	1.01344490208815	0.3134998064906	3.23268110890695	0.00122634373570019	0.00890668668836294
CRV15_RS24690	24969.2440196902	1.0112508421276	0.286527530477347	3.52933220916986	0.00041660979537059	0.00385364060717795
CRV15_RS08270	118.084686072418	1.00978216416578	0.394079972011011	2.5623787958896	0.0103957866019118	0.0439520673968543
CRV15_RS27115	330.883695339802	1.00862571609345	0.332414584594201	3.03424026152384	0.0024114230149532	0.0147145078348097
CRV15_RS06295	132.504512268498	1.00733371570207	0.365239996881691	2.75800494004595	0.00581553190435406	0.0283512716829934
CRV15_RS29965	244.613758948762	1.00683164571854	0.321602071872456	3.13067524676221	0.00174404906360105	0.0115632665015438
CRV15_RS16865	4488.52494667746	1.00483720473906	0.313987744245999	3.20024339533393	0.00137311577579468	0.00962685003380257
CRV15_RS10415	230.155933224073	1.00419664747317	0.326544943530996	3.07521726294272	0.00210349262282149	0.0132004473320396
CRV15_RS01320	6026.5879651362	1.00309725297963	0.271128354272324	3.69971357540906	0.000215842930967178	0.00224652130263562
CRV15_RS08490	396.499000081655	1.00271256542772	0.295621200611368	3.39188313745438	0.00069414039283394	0.005767861241095
CRV15_RS14795	890.645599375473	1.00114221408621	0.320199783197117	3.12661740145497	0.00176829885864409	0.0116164236638071
CRV15_RS03665	2198.74354254091	1.00007874929746	0.291021378841872	3.4364442683809	0.000589403601883896	0.00505733573144614
