# Supplementary material for: Eliciting Clavulanic Acid Biosynthesis: The Impact of Bacillus velezensis FZB42 on the Metabolism of Streptoyces clavuligerus ATCC 27064
Source: Metabolites. 2025 May 19;15(5):337. doi: 10.3390/metabo15050337 (PMC12113186; doi:10.3390/metabo15050337)
Supplement: Supplementary file 1 [file metabolites-15-00337-s001.zip › Supplementary Material S2.xlsx]

## Sheet: Hoja1
Gene_annoation	baseMean	log2FoldChange	lfcSE	stat	pvalue	padj
CRV15_RS30875	575.334668571398	-3.29737604104168	0.335866555641756	-9.81751825435916	9.46448291829783e-23	3.02910775800122e-19
CRV15_RS03045	9691.69820454428	-3.2137461053554	0.335352560250954	-9.5831864320656	9.40961714133243e-22	1.00384932202781e-18
CRV15_RS30870	606.405723155906	-3.00717086531645	0.308388730889395	-9.75123460783976	1.82238305137692e-22	3.88835797062123e-19
CRV15_RS30010	600.375296204317	-2.99750485692249	0.394436472581614	-7.59946167580198	2.97365127351727e-14	5.43838337193829e-12
CRV15_RS03040	7955.58215529772	-2.9739706576886	0.300875053402438	-9.88440425371768	4.8646665564157e-23	3.02910775800122e-19
CRV15_RS31180	800.933813340865	-2.95413765942307	0.32336960545568	-9.1354833898511	6.51152163070493e-20	5.21003124476779e-17
CRV15_RS37550	74.8662436703656	-2.81823430756589	0.470753369685761	-5.98664712574894	2.14210823998332e-09	1.35159024909502e-07
CRV15_RS02995	3126.18720024548	-2.74727836989187	0.292104294629724	-9.40512830656724	5.19667636033413e-21	4.75198934035696e-18
CRV15_RS02990	2183.45238302188	-2.6792167484265	0.29826024712015	-8.98281542476969	2.63925051778925e-19	1.53580386948809e-16
CRV15_RS01895	56.1032720915341	-2.64170862638205	0.543716821423078	-4.8586111782745	1.18212022823821e-06	2.97903605549322e-05
CRV15_RS30830	5758.79381885259	-2.6377042995097	0.273091853012806	-9.65867077472288	4.51686398667241e-22	7.22811159467252e-19
CRV15_RS04120	632.628479651236	-2.54576163419608	0.359639030712176	-7.07865781184771	1.45557304473698e-12	1.94106730403363e-10
CRV15_RS37495	828.939567635946	-2.51875760983762	0.290362504720579	-8.67452776749348	4.15270107977397e-18	1.77209597410888e-15
CRV15_RS02975	2861.9539443439	-2.48605773997411	0.275353389623843	-9.02860772249904	1.73869743865287e-19	1.1129402304817e-16
CRV15_RS01465	2450.7326567303	-2.47845683530248	0.347888432522329	-7.12428641944972	1.0462128313251e-12	1.45582789854608e-10
CRV15_RS16385	11241.0799369504	-2.46924778586102	0.301482380122357	-8.19035522029138	2.6045630983256e-16	8.33590419619107e-14
CRV15_RS37505	187.169717009852	-2.46528962809549	0.43882743487203	-5.61790223716165	1.93289807056431e-08	8.71301447160716e-07
CRV15_RS11520	426.967687339748	-2.45632063938803	0.325441670165141	-7.54765251217401	4.43173438565085e-14	7.87986994515308e-12
CRV15_RS03050	3080.30164316459	-2.45224110242507	0.318988975525538	-7.68754186060813	1.49988780029727e-14	3.42903911997474e-12
CRV15_RS03965	38.8801487409684	-2.44583937957225	0.580044064799713	-4.21664409309453	2.47964864396639e-05	0.000384315519855421
CRV15_RS02980	2200.16698448174	-2.44222015868927	0.289112169349798	-8.4473101363451	2.98091089165381e-17	1.12240062455741e-14
CRV15_RS35090	5384.80649862226	-2.43249759588682	0.27736641492631	-8.76997886183545	1.78699830720534e-18	8.79890474186261e-16
CRV15_RS31185	203.81752761852	-2.4074754761673	0.39151440265866	-6.1491364297682	7.79059464976868e-10	5.54084403924104e-08
CRV15_RS02985	3180.51333127828	-2.39668060879197	0.278318091247048	-8.61130010648341	7.22366098074658e-18	2.88991587110993e-15
CRV15_RS01840	2548.98975327283	-2.3905524966223	0.273178996004544	-8.75086493319763	2.11723659419281e-18	9.68030817102013e-16
CRV15_RS03055	2421.66443322473	-2.36294696610986	0.289516777832797	-8.16169267908375	3.30361872087434e-16	9.61202883287119e-14
CRV15_RS37460	1884.78650277245	-2.34883516838042	0.284302131599892	-8.26175714955955	1.43543516980567e-16	4.83590553785583e-14
CRV15_RS30835	17035.5115178832	-2.34658432965447	0.259463465600093	-9.0439874616923	1.51058603885077e-19	1.07436235940931e-16
CRV15_RS24050	4214.94625356952	-2.3270483856842	0.28069163533589	-8.29040873590525	1.12859961646956e-16	4.01342563612313e-14
CRV15_RS33185	14600.9435078589	-2.31032194535186	0.435524544246706	-5.3046882796189	1.12865697266186e-07	3.88415767849921e-06
CRV15_RS03075	5127.06251220009	-2.25371631293716	0.339774065086434	-6.63298510545189	3.28965017194725e-11	3.50950845843906e-09
CRV15_RS29175	27.6538459119716	-2.25301680851327	0.760041660522226	-2.96433330636799	0.00303339536394765	0.0174768350356696
CRV15_RS37510	2815.71915400479	-2.25282881789892	0.346428221574824	-6.50301758805277	7.87245874130133e-11	7.87368881297966e-09
CRV15_RS36145	128.7982476699	-2.24699202830033	0.389651299349207	-5.76667402894138	8.08512166421312e-09	4.07502864351403e-07
CRV15_RS28830	548.12728128739	-2.23510051970702	0.307970594849466	-7.25751275312347	3.94272823133387e-13	5.73577350199274e-11
CRV15_RS35515	299.757347043121	-2.2346582789643	0.339395485950906	-6.58423099736672	4.57245762662204e-11	4.72069375290447e-09
CRV15_RS28840	695.518403328187	-2.21384107825393	0.373582482277548	-5.92597668059068	3.10446643428666e-09	1.83997126350638e-07
CRV15_RS31175	4763.11899159921	-2.20157251068387	0.281676968984976	-7.8159478874586	5.45509419448501e-15	1.34300222841917e-12
CRV15_RS28465	2406.94990689985	-2.19972044274979	0.395408245303798	-5.56316280420432	2.64928512939993e-08	1.13685627864639e-06
CRV15_RS30815	28309.6915589439	-2.19570539382405	0.268940812303497	-8.16426995597165	3.23384972841086e-16	9.61202883287119e-14
CRV15_RS02960	4366.69042571305	-2.18508149313898	0.287368465695421	-7.60376225641587	2.87643467079145e-14	5.41531127286354e-12
CRV15_RS02940	10408.6894726784	-2.18135867190518	0.284758757929292	-7.66037430338429	1.85391959679212e-14	3.82332775255008e-12
CRV15_RS02950	2482.26114145695	-2.18058953371156	0.308654068830714	-7.06483326778218	1.60808958983479e-12	2.0586762929065e-10
CRV15_RS02965	8930.01398309874	-2.18047609151783	0.286015729013054	-7.62362300507714	2.46653039083457e-14	4.78432152476731e-12
CRV15_RS35280	714.406290241472	-2.17667629566962	0.283309158468865	-7.68304246651749	1.55354061051816e-14	3.42903911997474e-12
CRV15_RS02955	4820.28286703973	-2.16504622648764	0.308420076635664	-7.01979666857164	2.22191356574926e-12	2.78871935967863e-10
CRV15_RS02945	8538.15609718693	-2.13498649957701	0.289953613988224	-7.36320016919575	1.79552817071242e-13	2.80321361481224e-11
CRV15_RS28470	1219.93007546885	-2.13329122696958	0.362066686153013	-5.89198429061774	3.81585460644509e-09	2.1808290478442e-07
CRV15_RS37320	2920.7069939789	-2.13263539076102	0.268774679667509	-7.93465885030253	2.1107470688837e-15	5.6295383283019e-13
CRV15_RS35085	975.998975904357	-2.12938939706735	0.300286033385334	-7.09120358699755	1.32950587756912e-12	1.81067385581276e-10
CRV15_RS01150	522.734739687001	-2.12575354517377	0.372398704681683	-5.70827319872341	1.14128126315302e-08	5.41136397440186e-07
CRV15_RS00620	1307.03851241032	-2.11241883578096	0.275900399195135	-7.65645443770058	1.91136522545856e-14	3.82332775255008e-12
CRV15_RS02935	6375.45585799794	-2.11077296412379	0.298737763333042	-7.0656382392829	1.59879433020961e-12	2.0586762929065e-10
CRV15_RS19125	1078.28057276689	-2.10219002484539	0.273580777925838	-7.68398292008384	1.54217234859077e-14	3.42903911997474e-12
CRV15_RS27385	41274.7514945715	-2.09648459600867	0.30893589594321	-6.78614762330518	1.15167310698624e-11	1.31640349246767e-09
CRV15_RS35325	190.716468138653	-2.09162500666418	0.362109172351459	-5.77622763069384	7.63940064310193e-09	3.91198428131964e-07
CRV15_RS31885	269.264887669933	-2.08766583035327	0.328532977584581	-6.35450920544437	2.09093126076847e-10	1.80865554056473e-08
CRV15_RS03070	1064.026907826	-2.07369787555152	0.325602849454974	-6.36879523328091	1.90518757204909e-10	1.69376467342864e-08
CRV15_RS30825	3510.93688428653	-2.06787601432366	0.269569354981357	-7.67103521268829	1.70613696741258e-14	3.64032757613598e-12
CRV15_RS29820	29.9148217976761	-2.06289716834638	0.608849253269606	-3.38819035626362	0.000703554178732722	0.00580341533256206
CRV15_RS03060	749.626702772265	-2.05731247182548	0.322083794352821	-6.38750694042007	1.68611958495716e-10	1.52011992440997e-08
CRV15_RS02930	5962.65772878819	-2.05115274246938	0.277865751725993	-7.38181200715966	1.56149575906701e-13	2.49878358844699e-11
CRV15_RS30015	246.123100445802	-2.03648267215885	0.346341443438153	-5.87998551932613	4.10302375319552e-09	2.30381184598285e-07
CRV15_RS00860	6360.90261917224	-2.03624925973796	0.346218222927355	-5.88140405355038	4.06800737794426e-09	2.30381184598285e-07
CRV15_RS25865	101.008645389243	-2.03151960302888	0.404764598323441	-5.01901503106633	5.19370864137086e-07	1.49080399163295e-05
CRV15_RS20775	299.447582985782	-2.01638855136908	0.328585588166625	-6.13657026962053	8.43220752284395e-10	5.86680003844827e-08
CRV15_RS03590	4908.99478744779	-2.0130180022782	0.29426930340552	-6.84073390932029	7.8788484557714e-12	9.33935351210976e-10
CRV15_RS12940	5810.16379029775	-2.01279462155811	0.318834024477264	-6.31298565094531	2.73702884422712e-10	2.29565404211759e-08
CRV15_RS20085	8344.25062608419	-2.01231064501842	0.356194910846298	-5.64946489616398	1.60948046564873e-08	7.46542352218661e-07
CRV15_RS20815	5555.11273869655	-2.0103279243606	0.30623150141811	-6.56473261258586	5.21263134152834e-11	5.29619892335285e-09
CRV15_RS35320	272.15189884587	-1.99438768497586	0.353607198629812	-5.64012184340105	1.69929875290412e-08	7.82533188297789e-07
CRV15_RS35330	210.287138794221	-1.98433264454486	0.343516358015693	-5.77653028230523	7.62567830873887e-09	3.91198428131964e-07
CRV15_RS35275	93.3591023632751	-1.98039470174785	0.424312324377488	-4.66730421901674	3.05177309583025e-06	6.75930781536659e-05
CRV15_RS14625	2083.50111471314	-1.95660264358514	0.321665456207171	-6.08272540873947	1.18156609697524e-09	7.87833811118595e-08
CRV15_RS04710	8195.79262027021	-1.95481875606025	0.267281309346535	-7.31371288489832	2.5986008533869e-13	3.96039144345941e-11
CRV15_RS15665	30859.8997538914	-1.95115173060002	0.331027154400485	-5.89423467127252	3.76421900908475e-09	2.1706996285722e-07
CRV15_RS31905	7377.32798263055	-1.94917956378919	0.328529345328894	-5.93304553003581	2.97366343641049e-09	1.7956999675909e-07
CRV15_RS13270	602.536810712543	-1.94644807262266	0.338164053118169	-5.75592838645832	8.6166911277853e-09	4.24272614684259e-07
CRV15_RS28330	761.532055025674	-1.94474126528743	0.283123804375452	-6.8688723280523	6.471138698792e-12	7.8154261907486e-10
CRV15_RS03595	2799.76085763628	-1.93530716468497	0.326422854269665	-5.92883475948706	3.05091907397749e-09	1.82513392453551e-07
CRV15_RS29140	55.6276471574726	-1.92628926979694	0.476740228811044	-4.04054273875937	5.33276452723391e-05	0.000729380891855219
CRV15_RS34090	645.803797482165	-1.92286500372446	0.305031310844533	-6.30382828044986	2.9038220872771e-10	2.38299553598214e-08
CRV15_RS01480	201.22213646145	-1.92117886647392	0.351964444887897	-5.4584458583191	4.80320279769293e-08	1.863351582305e-06
CRV15_RS30820	3738.08547575045	-1.91841206425618	0.295551828466066	-6.49094974039871	8.52969335639012e-11	8.35737418453507e-09
CRV15_RS32765	83.7699643187306	-1.91760960901526	0.44639383322689	-4.29577979416349	1.74080319841691e-05	0.000285714904437606
CRV15_RS36415	89.8503749805343	-1.91623139204664	0.429954196033727	-4.45682681951619	8.31817475246319e-06	0.000152127533115763
CRV15_RS20535	23586.9781171763	-1.90903769661847	0.3086569343597	-6.18498236749067	6.21094117963007e-10	4.51775391941046e-08
CRV15_RS03585	2726.23705457444	-1.90013052723441	0.277978018266618	-6.83554238958538	8.16953367177269e-12	9.50785182418491e-10
CRV15_RS21030	126.325080957129	-1.89864760841655	0.397545194636656	-4.7759289611131	1.78879537319346e-06	4.20958793522475e-05
CRV15_RS00615	611.788155599227	-1.88906503557529	0.286172461302148	-6.60114193720677	4.08002684190765e-11	4.28135275656571e-09
CRV15_RS21520	24.4031644924851	-1.88585298387393	0.657630568716543	-2.86764799810695	0.0041353534099745	0.022169511873741
CRV15_RS03080	21696.2885962158	-1.88013887301694	0.324294621626968	-5.79762582427171	6.72603137448726e-09	3.55812618413991e-07
CRV15_RS36580	250.881462894432	-1.86827383821573	0.322989595065351	-5.78431586267577	7.28080254373484e-09	3.8200341870858e-07
CRV15_RS28510	1179.28926267034	-1.86626224458332	0.339051974940288	-5.50435444274287	3.70523440460075e-08	1.50245542738068e-06
CRV15_RS35915	20184.7626988085	-1.86500107351904	0.311655433115799	-5.98417635423052	2.17487573280405e-09	1.35159024909502e-07
CRV15_RS27380	54900.8810095565	-1.85184238505362	0.3093834180031	-5.9855902976515	2.15606465905889e-09	1.35159024909502e-07
CRV15_RS04300	95.6762599716942	-1.84955965502472	0.410605280244226	-4.50447118927602	6.65384238709289e-06	0.000128286882890908
CRV15_RS33735	18180.1457176563	-1.8490747275273	0.32329089616499	-5.71953850065619	1.06813770330754e-08	5.10235032751612e-07
CRV15_RS35145	2763.61665926103	-1.84288384317572	0.277660577686702	-6.6371821975215	3.1973634162623e-11	3.46886834364322e-09
CRV15_RS20770	486.059980891775	-1.84169572868521	0.314810652586744	-5.8501696608813	4.9107184264554e-09	2.6866246707471e-07
CRV15_RS03525	2102.40394209607	-1.84091213841561	0.330702155375764	-5.56667717004702	2.59642778464564e-08	1.12295501685924e-06
CRV15_RS30865	199.489957256798	-1.838978341552	0.360203042143991	-5.10539369852649	3.30106516270424e-07	1.02093546889844e-05
CRV15_RS32100	1252.83209803185	-1.83788485282346	0.373839914907483	-4.91623494317962	8.82245101544181e-07	2.37279449369088e-05
CRV15_RS16080	24.8216121748542	-1.837427876697	0.674839894656511	-2.72276119305638	0.00647388357241614	0.0307248612137701
CRV15_RS01485	485.480456265844	-1.83739455584695	0.295030228059914	-6.2278179694652	4.7297613706719e-10	3.56178853337304e-08
CRV15_RS04715	9340.24418209572	-1.83261075037464	0.285992091557761	-6.40790708719479	1.47530764572697e-10	1.36861510728962e-08
CRV15_RS01415	8911.49406074631	-1.82774853816156	0.281937811578904	-6.48280742453745	9.00313843548229e-11	8.60135658589883e-09
CRV15_RS18950	1445.804677778	-1.82267369914723	0.303071531976443	-6.01400496859898	1.80994958580487e-09	1.18219258150378e-07
CRV15_RS08640	4434.68772818551	-1.82162958351312	0.305514824076401	-5.96249163692815	2.48420370017719e-09	1.51441789379374e-07
CRV15_RS28850	980.821373508585	-1.82069124676219	0.311104457964971	-5.85234701769266	4.84684006691809e-09	2.67453648865023e-07
CRV15_RS09125	8516.79658165575	-1.81978722997773	0.366320342811447	-4.96774821734216	6.77348288513358e-07	1.83716372659916e-05
CRV15_RS08635	12997.2203121575	-1.81691008495469	0.306758310554392	-5.92293679565213	3.16242413568967e-09	1.85712632041739e-07
CRV15_RS34070	110.37107195106	-1.80789976894375	0.385166356355009	-4.69381538422168	2.68156053304537e-06	6.06525405371852e-05
CRV15_RS28170	373.677624846131	-1.80531865743484	0.310683912193461	-5.81078899351146	6.21790948063553e-09	3.31673654879567e-07
CRV15_RS31300	54.4093964717095	-1.79865474219947	0.482918538099686	-3.72455103769112	0.000195663126005255	0.0020667321279862
CRV15_RS32860	888.989289107693	-1.79763246669512	0.294751156378098	-6.0988139581348	1.06858348899006e-09	7.20000306634253e-08
CRV15_RS34245	144.763056081368	-1.79580206720685	0.356478982695495	-5.03760994162403	4.71380812920276e-07	1.37776647648525e-05
CRV15_RS35315	190.728570249204	-1.79571169589556	0.426014952312418	-4.21513772262781	2.49625807581601e-05	0.000385316139891478
CRV15_RS31295	71.5056131589942	-1.79284041110515	0.466502399886468	-3.84315367196711	0.000121463359926583	0.00140729086370052
CRV15_RS16180	278.739501315361	-1.79151136108758	0.353944091845379	-5.06156594321741	4.1582686336458e-07	1.23800360576589e-05
CRV15_RS16085	226.60427031761	-1.79076876932341	0.389554982787944	-4.59696024552773	4.28699375774017e-06	8.82348779527165e-05
CRV15_RS20785	766.814299946795	-1.79027057400858	0.281483609074119	-6.36012370275234	2.01591333048985e-10	1.76765222307747e-08
CRV15_RS00285	447.181995422991	-1.78970382844069	0.322998780144282	-5.54089965182295	3.00921630008846e-08	1.26723641689909e-06
CRV15_RS03600	2387.63491390197	-1.78757657655459	0.285588402602418	-6.2592757978452	3.86769337991451e-10	3.01915918595522e-08
CRV15_RS26730	202.44358965276	-1.78085290556262	0.363744602519224	-4.89588819525782	9.78626973623896e-07	2.56729149924859e-05
CRV15_RS35140	2121.62772401929	-1.77540907575021	0.28302633406811	-6.2729465849738	3.54278474425251e-10	2.79967470962473e-08
CRV15_RS15485	114.762853440663	-1.77535106189892	0.43523926898486	-4.07902316819825	4.52253301778282e-05	0.000637637309401494
CRV15_RS34995	3778.90703500399	-1.77241847336298	0.264267662449001	-6.70690638778034	1.98793698471383e-11	2.19392838606091e-09
CRV15_RS28250	91.7904937152257	-1.76414403195651	0.405617283809798	-4.34928219869385	1.36583859651086e-05	0.000231289229001746
CRV15_RS11400	6156.39112027533	-1.76190927327053	0.280800087032389	-6.27460372926203	3.50525880459093e-10	2.79967470962473e-08
CRV15_RS36790	29.063554406534	-1.76123425789827	0.61039784399589	-2.88538741612941	0.00390932257799848	0.0212785491681703
CRV15_RS32800	45.8846762129335	-1.73889850474177	0.55200530819919	-3.15014815784034	0.00163187683625445	0.0109838523962826
CRV15_RS35345	219.237286810099	-1.73062894474248	0.390366289627534	-4.43334629738073	9.27816590138557e-06	0.000165892569650193
CRV15_RS28640	391.840352450863	-1.72924211783223	0.446463783893343	-3.87319684197573	0.000107417000526614	0.00128040264501091
CRV15_RS10895	32.1924225486615	-1.72892208851096	0.594747144872843	-2.90698678155168	0.00364928618068565	0.0201292659549393
CRV15_RS04115	76.1992690351451	-1.72589453295995	0.472376867110842	-3.65363897583701	0.000258549741396952	0.00262278430219
CRV15_RS26365	3223.30524766779	-1.71823915351915	0.291328251782027	-5.89794893907079	3.68047822110116e-09	2.14170373575168e-07
CRV15_RS00255	51.0239384480285	-1.71076257747594	0.502414868278787	-3.40507951792272	0.00066144790273854	0.00555633599137716
CRV15_RS35455	54.8496971850296	-1.71047955665441	0.51680899317319	-3.30969386997722	0.000933980602671007	0.00718558874723211
CRV15_RS03515	389.298653233423	-1.70869289766592	0.432401605925953	-3.95163402320602	7.76193820167568e-05	0.000991699928721078
CRV15_RS03735	48.9878038118898	-1.70594613673745	0.52853197106047	-3.22770661028238	0.00124786888647291	0.00898493671801251
CRV15_RS18015	555.293425946581	-1.70271732689729	0.322751084045661	-5.27563627534214	1.32296256033458e-07	4.47117140809348e-06
CRV15_RS01475	129.952644240021	-1.69709809106875	0.365500884256215	-4.64321199802922	3.43034046770723e-06	7.43722128808174e-05
CRV15_RS36240	109.69200814655	-1.69247545583511	0.388271773406946	-4.35899689793117	1.30659964737611e-05	0.000221844677529296
CRV15_RS29695	573.587051203761	-1.68807990982683	0.329130991759957	-5.12889989727249	2.91440254286703e-07	9.14465229259406e-06
CRV15_RS06190	990.349458406113	-1.6825151338607	0.274674104293494	-6.12549602441918	9.04015286215061e-10	6.22215252372323e-08
CRV15_RS09850	7298.63157154512	-1.68135541506099	0.367623015708284	-4.57358582900907	4.79447143116282e-06	9.68120240721552e-05
CRV15_RS15480	4028.22593455587	-1.68126241201468	0.262509289189013	-6.404582547188	1.50781359113994e-10	1.37878782812668e-08
CRV15_RS18360	32.6903111667971	-1.68025399239485	0.612031628694237	-2.74537117628979	0.00604424924933041	0.0291774053129442
CRV15_RS28460	1243.98119988634	-1.67674130727031	0.391673842891768	-4.28096319859083	1.86086132396706e-05	0.000301553755309194
CRV15_RS32105	39316.745235238	-1.66460583520034	0.434432221655835	-3.83168133536621	0.000127270517794188	0.00145474747214392
CRV15_RS31635	3226.6157603608	-1.6614647715669	0.266997970322006	-6.22276180438049	4.88478708657133e-10	3.63575838850501e-08
CRV15_RS32805	33.0258804505238	-1.6590127023447	0.624758654124146	-2.65544573315352	0.00792036759733512	0.0358445059973167
CRV15_RS24045	1206.08843965132	-1.65561552271823	0.277018260127628	-5.97655736468582	2.27902326126926e-09	1.40269498994082e-07
CRV15_RS32955	7531.27810593824	-1.65557305093048	0.299305673370819	-5.53137878171569	3.177233927571e-08	1.32061521885597e-06
CRV15_RS30840	7351.0774955989	-1.65499383894053	0.262214335122064	-6.31160702243879	2.76152728078511e-10	2.29565404211759e-08
CRV15_RS00745	50.3148457004579	-1.65456657969001	0.497602138683204	-3.32507931752155	0.00088393384134887	0.00694240554414002
CRV15_RS34265	66.6394195421718	-1.65158265852463	0.460015058970241	-3.59027954915597	0.000330323503280522	0.00317933884216434
CRV15_RS35660	769.240391659114	-1.65148153671853	0.318263412808781	-5.18903986526019	2.11381144064985e-07	6.79924976462296e-06
CRV15_RS25920	96.4152311180909	-1.65025121499447	0.405253166590374	-4.07214884680351	4.65813949335542e-05	0.000649602416055949
CRV15_RS02970	76103.0162786586	-1.64917983730739	0.281440288779987	-5.85978590505433	4.63464301405613e-09	2.57968260286724e-07
CRV15_RS02710	3216.63496663336	-1.63846210184023	0.265689310542114	-6.16683485871938	6.96704513844165e-10	5.0107928012545e-08
CRV15_RS05910	3388.82735829122	-1.62704114519181	0.343576613569365	-4.73559922571193	2.18408813406565e-06	5.0837629622379e-05
CRV15_RS31890	639.471060950201	-1.62569538127471	0.360155799349938	-4.51386701035774	6.36561423646259e-06	0.000123473626447264
CRV15_RS28825	1121.34086372726	-1.62442183018942	0.331297934462268	-4.90320542694004	9.42852911043323e-07	2.48362200970712e-05
CRV15_RS03520	3806.87692192907	-1.62015787277741	0.304568195346102	-5.31952415759076	1.04038999149729e-07	3.59974937058064e-06
CRV15_RS32215	2586.93605134481	-1.6129192368416	0.289540937565957	-5.57060859994688	2.53851025307317e-08	1.11663632877515e-06
CRV15_RS32790	35.2279559608061	-1.61026432560372	0.560740614645777	-2.87167414584537	0.0040830374492173	0.0219626241281008
CRV15_RS27865	615.718117148143	-1.60862081554759	0.466886361416698	-3.44542258777161	0.000570167253750556	0.00493194674494231
CRV15_RS02920	1139.96616790686	-1.59733979951613	0.361016675169333	-4.42455961007038	9.66392177839938e-06	0.000172308532878926
CRV15_RS24040	628.911994240613	-1.59497494166465	0.309888532309676	-5.14693115546066	2.64782446495477e-07	8.39045762384925e-06
CRV15_RS20530	1944.15111034362	-1.59364479124177	0.28408203532195	-5.60980489116705	2.02554846309112e-08	9.06680819038201e-07
CRV15_RS17445	39914.4147436238	-1.59191917172339	0.358174080711366	-4.44454039935468	8.80799565020069e-06	0.000158370730777906
CRV15_RS14630	652.887320010492	-1.59077342369696	0.320021383047331	-4.97083478781693	6.66652391751652e-07	1.82382678427103e-05
CRV15_RS11145	55.844056287897	-1.58751524700684	0.469545767597099	-3.38095954976008	0.000722331756322929	0.00590793822433465
CRV15_RS07850	6593.66506443256	-1.58693186423169	0.290724667464913	-5.45853875444956	4.80069087873656e-08	1.863351582305e-06
CRV15_RS01290	26.7618083894995	-1.5856577932616	0.627821028922986	-2.52565256691348	0.0115483625922206	0.0475376649214172
CRV15_RS04450	8520.93354351126	-1.57992173909179	0.37381222408645	-4.22651170103632	2.37341935567508e-05	0.00036964129673178
CRV15_RS02205	54.0930157460636	-1.57867778666351	0.486477498551365	-3.24511984904647	0.00117401201200521	0.00865766231433795
CRV15_RS20780	204.77341689974	-1.57616916860346	0.345346801638124	-4.5640184334328	5.01836696337204e-06	0.000101014361423096
CRV15_RS06640	2996.83965197632	-1.57547559193477	0.287261940377914	-5.4844564158486	4.14742717850322e-08	1.64892430867075e-06
CRV15_RS34235	596.553423440833	-1.57505306158117	0.286155071313614	-5.50419412226658	3.70860736644505e-08	1.50245542738068e-06
CRV15_RS01125	939.955117391081	-1.57397236698188	0.282715210635994	-5.56734235643383	2.58653898175848e-08	1.12295501685924e-06
CRV15_RS34840	336.55563591715	-1.57304260392713	0.311259291802234	-5.05380126909302	4.33102266581523e-07	1.28346648536497e-05
CRV15_RS36250	1254.37652940942	-1.56811143171582	0.319178407410986	-4.91296214062708	8.9710604894194e-07	2.38873492728191e-05
CRV15_RS35830	42627.9232288344	-1.56503057726995	0.335857762495451	-4.65980171380181	3.16514138612926e-06	6.9622233720321e-05
CRV15_RS10995	45963.4582562672	-1.56344607855962	0.271600337197713	-5.75642171394472	8.59155975058674e-09	4.24272614684259e-07
CRV15_RS29825	207.239833684281	-1.5579533160356	0.344344715720934	-4.52440024460315	6.05670112502116e-06	0.00011783873526219
CRV15_RS02135	112.292228703935	-1.55670813880191	0.40405876074327	-3.85267760545108	0.000116833175645936	0.00136468824326576
CRV15_RS18990	9876.0206279893	-1.55528696773387	0.259771369810666	-5.98713772371237	2.13565937539354e-09	1.35159024909502e-07
CRV15_RS14325	3594.97006904026	-1.54818514621997	0.284501881562457	-5.44173956853111	5.27627742590748e-08	2.03454528935143e-06
CRV15_RS18025	8877.93757779746	-1.54796706053459	0.277909915081792	-5.57003178558419	2.54692866741403e-08	1.11663632877515e-06
CRV15_RS32950	748.713593504753	-1.547456177229	0.308454426247515	-5.01680652164566	5.25374274233899e-07	1.50130389704071e-05
CRV15_RS06630	274.30484715684	-1.54312029048192	0.329470496203419	-4.68363725512217	2.81828582460615e-06	6.3297710748435e-05
CRV15_RS19670	5490.18522345126	-1.54199650876563	0.285505511706849	-5.40093429211594	6.62947073440865e-08	2.48159310941227e-06
CRV15_RS35335	311.816763412571	-1.54103375481552	0.315478255148122	-4.88475427281661	1.03557922381382e-06	2.68928804541437e-05
CRV15_RS36525	349.465646928853	-1.53851483631502	0.375736205732398	-4.09466751631266	4.22774647334234e-05	0.000603911868353832
CRV15_RS28845	1551.34229851318	-1.53765536655262	0.317823640311475	-4.83807738482159	1.31101101311795e-06	3.2526284864217e-05
CRV15_RS03980	124.994873665876	-1.53304112291604	0.391765140785038	-3.91316368741757	9.10947399282242e-05	0.00113443079821121
CRV15_RS30885	7009.03007814587	-1.52471939299777	0.263918542858875	-5.77723481071614	7.59382750696823e-09	3.91198428131964e-07
CRV15_RS03415	10174.3262777563	-1.5232984196716	0.264515016108537	-5.75883532845091	8.46962761636017e-09	4.23547549783761e-07
CRV15_RS35270	1940.51130823661	-1.52258224332596	0.266057486198079	-5.72275663084483	1.04809352298314e-08	5.04424559444743e-07
CRV15_RS04110	116.55485069138	-1.52194288396495	0.396874876723191	-3.83481790666851	0.000125657352173478	0.00144145647179647
CRV15_RS19165	27.9173866158711	-1.52076773848681	0.606931065514178	-2.50566798257138	0.0122220326614816	0.04951470320642
CRV15_RS02390	1897.96407869079	-1.52039552755416	0.278015101636165	-5.46875158437932	4.53216420011614e-08	1.77977810091677e-06
CRV15_RS16090	30.5750632828447	-1.52037764679747	0.606520553728169	-2.50672073263138	0.0121856946283944	0.049430057868411
CRV15_RS04700	3838.95542880191	-1.51901652389548	0.287962282149491	-5.27505377633767	1.32717164120881e-07	4.47117140809348e-06
CRV15_RS34240	226.040553135798	-1.5171033257419	0.338781141973483	-4.47812212009323	7.53025224384571e-06	0.000142186267294562
CRV15_RS27870	1912.4570206135	-1.51302681864501	0.429072344645337	-3.52627438595618	0.000421450080485326	0.00388717862418815
CRV15_RS32895	406.999932548799	-1.50432212021729	0.302133124795777	-4.97900427579438	6.39122309387893e-07	1.77100515255061e-05
CRV15_RS01870	333.84340600559	-1.50140592305221	0.342001519062333	-4.39005629907324	1.13321317851153e-05	0.000196577169529872
CRV15_RS36055	4280.87178035105	-1.50030104164834	0.283697715649681	-5.28837899950155	1.23405080197821e-07	4.20168041673539e-06
CRV15_RS03955	89.6495551877021	-1.49686749847183	0.433812272681067	-3.45049596965253	0.000559557522284098	0.0048730989117558
CRV15_RS08650	3194.5139105788	-1.49417602948976	0.296331521494936	-5.04224465204354	4.60102505470953e-07	1.35097070528421e-05
CRV15_RS13650	1706.79923761657	-1.48906344544592	0.428567586276754	-3.47451252294274	0.000511782474609441	0.00453941358777894
CRV15_RS08580	70.5954384592894	-1.48722253195159	0.474178307226768	-3.13642043359091	0.00171023835912329	0.0113796629280127
CRV15_RS03740	356.834648182476	-1.48238989538948	0.313469514223714	-4.72897627401031	2.25654748876262e-06	5.19574117826242e-05
CRV15_RS31900	3643.95317145618	-1.48020805991239	0.332193614426704	-4.45585946155804	8.35577596015718e-06	0.000152379834532667
CRV15_RS22365	221.774423741153	-1.47925301796554	0.377804808497072	-3.91538959985738	9.02583388494497e-05	0.00112695970969886
CRV15_RS27835	213.158543041774	-1.47841915498141	0.345299395719013	-4.28155731898377	1.85589903873443e-05	0.000301512937739571
CRV15_RS16985	664.041313064432	-1.47735210129298	0.381346272895989	-3.87404363512927	0.000107044233391279	0.00128040264501091
CRV15_RS31895	1294.17934240232	-1.47724029248905	0.305787761999681	-4.83093333372376	1.35894504562019e-06	3.35853561274703e-05
CRV15_RS24070	4266.27949935837	-1.47297950745933	0.271641318336342	-5.42251641422056	5.87658162978177e-08	2.2257987581203e-06
CRV15_RS02600	777.05720526738	-1.47198704406751	0.294702006650689	-4.99483210445955	5.88869747559275e-07	1.65322598865216e-05
CRV15_RS18020	5317.15073704291	-1.47068897987462	0.272599121955247	-5.39506132421098	6.85001529721723e-08	2.54924115799346e-06
CRV15_RS03755	550.671958203184	-1.46703212407665	0.323378934684123	-4.53657293883305	5.71757210125502e-06	0.000112264352822495
CRV15_RS26815	12023.0240589418	-1.46658314093537	0.298566055554459	-4.91208934723614	9.01109708892569e-07	2.38873492728191e-05
CRV15_RS09115	154.485885905308	-1.46643743365279	0.412032414597528	-3.55903414804198	0.000372221138155052	0.0034884150883316
CRV15_RS35425	77.139732319745	-1.46592635968657	0.418625952738389	-3.50175699833562	0.000462200965289866	0.00422046844339577
CRV15_RS08570	56.6117385569668	-1.46407209262284	0.538219387678044	-2.72021433293039	0.00652396143836732	0.030933242345918
CRV15_RS28075	37.3004430338536	-1.46403996988864	0.551151454289796	-2.65632968668327	0.00789963424611666	0.0357859581099736
CRV15_RS11355	3127.96997393399	-1.462480561816	0.274289408459499	-5.33188856992248	9.71965773294163e-08	3.41843566750326e-06
CRV15_RS28175	1048.47875333279	-1.46192626185571	0.281427613791787	-5.19467952045854	2.05072801364462e-07	6.66330457631434e-06
CRV15_RS37535	1440.2597034368	-1.45388223905968	0.325074250827299	-4.47246201555373	7.73241385263679e-06	0.000145147158565185
CRV15_RS19875	777.685922196131	-1.45260543011417	0.289304812688405	-5.02102062048548	5.13976408091555e-07	1.48196530999732e-05
CRV15_RS34115	3652.60699562982	-1.45160727479911	0.263270291869694	-5.51375267026933	3.51262140937491e-08	1.45059933170379e-06
CRV15_RS14425	9840.48968493042	-1.4515585657275	0.272731736742999	-5.32229429204762	1.02466625576225e-07	3.56461342561638e-06
CRV15_RS33180	6019.09503729022	-1.44980684716514	0.356227056079559	-4.06989537268988	4.70342558575603e-05	0.000654491895096182
CRV15_RS32495	1471.62929834724	-1.4494255324443	0.286217092184023	-5.064077485325	4.10382718066385e-07	1.22750456931912e-05
CRV15_RS34230	335.047784613893	-1.4488263918906	0.311665045867246	-4.64866500463362	3.34090301244993e-06	7.29867583027031e-05
CRV15_RS18030	17605.0720948535	-1.44219681933079	0.274462993933088	-5.25461301235528	1.48336038987006e-07	4.91968386298354e-06
CRV15_RS13185	681.606757146779	-1.44115950435877	0.364461774647924	-3.95421304676177	7.6786966377517e-05	0.00098499673703905
CRV15_RS02715	4978.47079635278	-1.44067348439876	0.287890718195242	-5.00423734891557	5.60836215766265e-07	1.58845691023003e-05
CRV15_RS28770	62.7602551703937	-1.43952596247412	0.471648740513254	-3.05211450561198	0.00227235398938061	0.014029649605131
CRV15_RS07965	980.023114396391	-1.43768402258141	0.27459131933599	-5.23572276814133	1.64340473898822e-07	5.4223885228163e-06
CRV15_RS25870	95.6415695455374	-1.43575041346281	0.411820926187602	-3.48634642429211	0.000489666448261703	0.00440218389792579
CRV15_RS03065	41.5041690615496	-1.4336655555727	0.52656152101838	-2.72269335746366	0.00647521290069925	0.0307248612137701
CRV15_RS24060	2856.63254472708	-1.43284576314801	0.267617675771752	-5.35407745028794	8.5994023152428e-08	3.10987424971012e-06
CRV15_RS33310	1746.89295860193	-1.42565370708006	0.267004925167136	-5.33942850000856	9.32400322830985e-08	3.31193116712139e-06
CRV15_RS03420	408.32221375756	-1.42120302665941	0.31034898620357	-4.57937061127433	4.66377186698774e-06	9.44708978499636e-05
CRV15_RS26255	993.265229844773	-1.41937874104349	0.306538574074845	-4.63034300112889	3.65060493422049e-06	7.81522481068406e-05
CRV15_RS27855	1345.42089520595	-1.41447150154686	0.469904649129204	-3.0101245096597	0.00261140615264973	0.0155879828157102
CRV15_RS21440	3816.21390372544	-1.41278346121899	0.332311455220628	-4.2513835711171	2.12453947992704e-05	0.000334955103719532
CRV15_RS21200	8468.77136585778	-1.41274276014996	0.260383992839672	-5.4256129370435	5.77559968311395e-08	2.2083447922088e-06
CRV15_RS17020	252.777517403067	-1.41270698182898	0.351784896851108	-4.01582613260086	5.92379173709711e-05	0.000798277703350707
CRV15_RS19885	126.220675902999	-1.41206872078037	0.385428229758187	-3.66363595543141	0.000248660133924689	0.00254260945247913
CRV15_RS10920	2679.97113754647	-1.4113630521558	0.27650275776762	-5.10433625888805	3.31957556372176e-07	1.02156746073957e-05
CRV15_RS04695	11818.834520197	-1.41054443438119	0.269844337141369	-5.227252308957	1.72047649724301e-07	5.64757438915515e-06
CRV15_RS26265	169.918189182199	-1.40942122789737	0.355668128956132	-3.96274254888664	7.40936692294959e-05	0.000963970684426836
CRV15_RS14405	78.6711030803778	-1.4093872826284	0.440843846249152	-3.19702156357618	0.00138854545871011	0.0096925621387169
CRV15_RS29700	532.631313086917	-1.40765887400931	0.289170037745769	-4.86792782883987	1.12774497336548e-06	2.88747822980497e-05
CRV15_RS23045	1674.81347556571	-1.40630164276598	0.27741554593406	-5.06929645211825	3.99288897638488e-07	1.20558878952074e-05
CRV15_RS06290	302.237969238865	-1.40537912315858	0.319667746344573	-4.39637448328523	1.10073963625972e-05	0.000192003755387481
CRV15_RS32910	355.943143207464	-1.40525826716766	0.304292372827921	-4.61811860122547	3.87234921160284e-06	8.15358792877295e-05
CRV15_RS16185	85.5080613355072	-1.40155080565994	0.408200296455531	-3.43348796615248	0.000595868653432474	0.00509913803558993
CRV15_RS33705	13604.0684308693	-1.40116298771256	0.263106962158337	-5.32545006114032	1.00703381546733e-07	3.52241718732589e-06
CRV15_RS19245	207.443350637173	-1.39981389097745	0.365213850307579	-3.83286091093901	0.000126661575378438	0.00145037700178422
CRV15_RS27355	93.6661872360284	-1.39728915156966	0.399941210473814	-3.49373636668819	0.000476311127882574	0.0043063100700231
CRV15_RS34595	2456.07188668945	-1.3965800684088	0.298483569026146	-4.67891774734998	2.88393096677411e-06	6.45456018123116e-05
CRV15_RS23575	55865.7719358054	-1.39525647816814	0.268012993775933	-5.20592848320861	1.93028982379979e-07	6.30397202150124e-06
CRV15_RS10570	22360.0645568627	-1.39407490169632	0.318966331091704	-4.37060205359267	1.23904427255359e-05	0.000211587229035269
CRV15_RS16980	829.446981511381	-1.39137803774042	0.318149207432171	-4.37335063308953	1.22353969242358e-05	0.000209969908075157
CRV15_RS24065	2837.69002174991	-1.38926392854393	0.271803960479762	-5.11127183758373	3.19997136081432e-07	9.9917154539378e-06
CRV15_RS17025	603.150145625506	-1.38853537391949	0.296462983780209	-4.68367199241617	2.81780801002406e-06	6.3297710748435e-05
CRV15_RS37430	56.8857755909173	-1.38801315481947	0.493026810177462	-2.81528940448464	0.00487333257744371	0.0252176247600786
CRV15_RS08645	7813.92573905711	-1.38540369125914	0.288576378965815	-4.80082152331411	1.58016052143322e-06	3.76991879291431e-05
CRV15_RS28165	1260.32817060011	-1.3852042578201	0.299683327124607	-4.62222663873502	3.79642911584948e-06	8.04666979157368e-05
CRV15_RS04365	4619.38800644748	-1.38258231917636	0.287855709632727	-4.80303941492209	1.56275108070297e-06	3.74650549347555e-05
CRV15_RS02720	3541.84716927391	-1.3820992075091	0.300130124631373	-4.60499994529584	4.12465969222637e-06	8.59998263515994e-05
CRV15_RS27860	1462.26341561896	-1.38199026737896	0.438322267817597	-3.15290910101346	0.00161652135088853	0.0109149295010944
CRV15_RS32890	646.731080861593	-1.38101050401445	0.282742239261581	-4.88434450975964	1.03773495893977e-06	2.68928804541437e-05
CRV15_RS32820	58.3410983288405	-1.37848518121237	0.459064701846554	-3.00281240458592	0.00267497266188682	0.0158626299060933
CRV15_RS00850	92.7260235919737	-1.37793619776048	0.432113465722171	-3.18882957155154	0.00142850070125485	0.00991738935871182
CRV15_RS21665	3458.97889778907	-1.37782783119963	0.374062904333661	-3.68341210859716	0.000230132655614458	0.00237210809756545
CRV15_RS32505	562.205069879351	-1.37733878657907	0.28564991225236	-4.8217721326035	1.42288434005068e-06	3.48961021481394e-05
CRV15_RS03480	1720.49421615116	-1.3741322025806	0.385826084798377	-3.56153266127324	0.00036869623187047	0.00346402956160965
CRV15_RS07860	2028.3623339379	-1.36928672473677	0.2754351881001	-4.97135726986028	6.64858016434669e-07	1.82382678427103e-05
CRV15_RS18865	3108.49224943999	-1.3680686908391	0.290269432450663	-4.71309941005114	2.43977096410939e-06	5.57749069330865e-05
CRV15_RS28035	481.70881045393	-1.36611494886122	0.360259583258775	-3.79202944860994	0.000149421190107667	0.00167210670957898
CRV15_RS33715	193.495447324182	-1.36604717898276	0.343879913418635	-3.97245412040031	7.11359403628738e-05	0.000934992103208942
CRV15_RS02370	66.1352617454611	-1.36421092406811	0.436486104068609	-3.12543953026663	0.0017753956742713	0.0116318400317406
CRV15_RS29815	442.964820552677	-1.36385432126166	0.488536454661498	-2.79171453480715	0.00524295884974519	0.0264156226970082
CRV15_RS04370	12510.2962047337	-1.36352628274128	0.26366241712477	-5.17148518021827	2.32240694014558e-07	7.39588399197603e-06
CRV15_RS01245	831.814578394566	-1.36350503357704	0.338156047665788	-4.0321769874855	5.5262542453373e-05	0.000752385268194201
CRV15_RS03825	2487.06579138375	-1.35994944435409	0.288718599099269	-4.71029385913063	2.47359878259948e-06	5.63469957559404e-05
CRV15_RS26250	535.774613719174	-1.35914066525131	0.347783515376723	-3.90800772652803	9.30603309441917e-05	0.00115218409743476
CRV15_RS34560	7844.37755872711	-1.35881802872298	0.266808507635089	-5.09285869767476	3.52704567785774e-07	1.08022102315634e-05
CRV15_RS27970	493.546981270827	-1.35667303975058	0.329491529881102	-4.11747470485856	3.83046556402903e-05	0.000558515035884962
CRV15_RS06650	1899.61017478099	-1.35621670820806	0.322051306833533	-4.211182129775	2.54037825433294e-05	0.000389951108057198
CRV15_RS19045	123.631444359851	-1.35563926309137	0.446086727576412	-3.03895897207379	0.00237397182399654	0.014569313178717
CRV15_RS16790	173.238126196759	-1.35535630526418	0.343756238029497	-3.94278315655722	8.05414718951029e-05	0.00101886553675999
CRV15_RS05640	8297.31062007072	-1.35394903231866	0.368763575736499	-3.6715910176718	0.000241045203115455	0.00247264478388145
CRV15_RS30095	315.271341270708	-1.35136714978193	0.312971893572312	-4.31785466214621	1.57553115952916e-05	0.000262629556045473
CRV15_RS30810	1727.65461722447	-1.35119292103646	0.298569760097034	-4.52555181943854	6.0238118484715e-06	0.000117556157445323
CRV15_RS30320	264.27708236103	-1.34696988347957	0.347553029840314	-3.87558089796668	0.000106370631688063	0.00127505320868032
CRV15_RS21120	180.523265987882	-1.34695571682456	0.37353183425161	-3.60599979255651	0.000310953383526007	0.00304664289823774
CRV15_RS10880	248.699633394012	-1.34674817529586	0.350530428403485	-3.84202929665685	0.000122021267257206	0.00140985222330934
CRV15_RS19040	90.1172199041588	-1.34574265962973	0.433621475687626	-3.10349633282273	0.00191248605078481	0.012340547591808
CRV15_RS04455	6427.13585554875	-1.34516666087292	0.31465707419778	-4.27502437153982	1.91116387402001e-05	0.00030780147530622
CRV15_RS13785	754.362531165393	-1.34443737381803	0.289505340213793	-4.64391217386592	3.41872936904248e-06	7.43722128808174e-05
CRV15_RS03745	189.832469922237	-1.34286600238515	0.344606218637335	-3.89681302820131	9.74668063819635e-05	0.00119747606075038
CRV15_RS34095	193.384024714077	-1.3425444930309	0.329640655404421	-4.07275155846234	4.64609758838616e-05	0.00064933778740742
CRV15_RS19880	1248.33886092332	-1.33932541515133	0.29799068298322	-4.49452110966418	6.97266865740377e-06	0.000132439323667779
CRV15_RS34830	16353.5142015178	-1.33788961996987	0.277432382412066	-4.82239891514437	1.41841915996383e-06	3.48961021481394e-05
CRV15_RS30120	173.137327296259	-1.33737228417636	0.346618695748963	-3.85833857370736	0.000114160430542388	0.00133990320347856
CRV15_RS26090	118.084902515319	-1.33463693107369	0.371668346149672	-3.59093515737881	0.000329493610140198	0.00317633825076417
CRV15_RS22460	6368.27886288463	-1.33409237055852	0.27413096707721	-4.86662409862935	1.13520651993019e-06	2.89500276257894e-05
CRV15_RS34105	2086.3251889037	-1.33343173658151	0.267412473442282	-4.98642310665931	6.15073693032365e-07	1.71177683004355e-05
CRV15_RS26725	475.19562198027	-1.33321971324112	0.324130575884514	-4.11321798199051	3.90181632185259e-05	0.000566338464312436
CRV15_RS34255	164.945678292496	-1.32616762594939	0.343064671620632	-3.86564906169031	0.000110794155463919	0.00130847488768366
CRV15_RS34260	69.0576593246603	-1.3250007916986	0.429899575920029	-3.08211700107628	0.00205534033999048	0.0129745892665474
CRV15_RS08950	66381.3374782491	-1.3182808713196	0.259411331728442	-5.08181682941903	3.73841822126537e-07	1.13950547782475e-05
CRV15_RS01820	3792.1488127609	-1.31650499361049	0.29593055012583	-4.4486957938297	8.63932739029684e-06	0.000156215634534718
CRV15_RS16175	427.333087206618	-1.3160236340929	0.34846745606665	-3.77660413097855	0.000158981110189682	0.00176673278875721
CRV15_RS11055	1878.8739831707	-1.31425510017044	0.291933403548477	-4.50190037931785	6.73485496442796e-06	0.000129458878760671
CRV15_RS27950	6741.45387824863	-1.31221638789475	0.457277048233624	-2.86963098839883	0.0041095107970413	0.0220679350770649
CRV15_RS24450	37151.4845506196	-1.30948398645972	0.368527210637145	-3.55328982138323	0.000380445071531107	0.0035498963598697
CRV15_RS16190	126.989659158427	-1.30944414368547	0.388824722860285	-3.36769774836563	0.000757986455292942	0.00614160924092421
CRV15_RS34010	6243.91874227739	-1.30554651452255	0.261139880830885	-4.99941452974787	5.75046554299666e-07	1.62152995333575e-05
CRV15_RS26370	106.809059847009	-1.30550181223395	0.388804316379877	-3.35773487390613	0.000785839483482478	0.00629556762674761
CRV15_RS02105	447.112462335574	-1.30445780122778	0.318955778317156	-4.08977635743186	4.3178932220233e-05	0.000612834468163441
CRV15_RS37545	296.726776299581	-1.30398273447825	0.326002744341608	-3.99991336610299	6.33656761524807e-05	0.000850322207656245
CRV15_RS02245	156.127638730195	-1.30282093814828	0.412077399178078	-3.16159279967031	0.0015690881287365	0.01067346770674
CRV15_RS06635	844.365542559293	-1.30215034833501	0.281700238128709	-4.62246804257249	3.79201243836887e-06	8.04666979157368e-05
CRV15_RS30420	2248.09162045316	-1.30146059199127	0.274939514482191	-4.73362511911897	2.20544903964725e-06	5.11488380535581e-05
CRV15_RS28650	2590.75607133888	-1.29986220768421	0.374061205492408	-3.47499871303974	0.000510855801911517	0.00453941358777894
CRV15_RS32785	79.6153384489471	-1.29970760983844	0.422078031595987	-3.07930646123397	0.00207483130285434	0.0130589923004627
CRV15_RS32940	152.434665450759	-1.29874045670356	0.391172712227695	-3.32012028473903	0.000899786705896993	0.00703918940346317
CRV15_RS28040	713.140529008186	-1.29802816323999	0.31166810894141	-4.16477697268668	3.11657072075138e-05	0.000472729127571791
CRV15_RS17615	765.91079405391	-1.29701588434573	0.415470565893622	-3.12179969128745	0.00179749193658436	0.0117525494239801
CRV15_RS03750	400.637285397873	-1.29522962666932	0.334455129190187	-3.87265589200395	0.000107655773112617	0.00128086357563915
CRV15_RS00630	966.094397950612	-1.2934998622439	0.281436886236326	-4.59605661340969	4.30561759006907e-06	8.83341608783082e-05
CRV15_RS21135	26488.6660797508	-1.29343177578737	0.268801234169625	-4.81185207271468	1.49538022343945e-06	3.6120486076362e-05
CRV15_RS05900	241.264127282722	-1.29254288763025	0.326406638972463	-3.95991604735494	7.4976116406551e-05	0.000969539638622895
CRV15_RS05890	217.556835069833	-1.28908670350333	0.342954676467248	-3.75876695072984	0.000170752791254237	0.00187155585071639
CRV15_RS32780	62.9803020720931	-1.28762931440567	0.445411785612129	-2.89087391936898	0.00384172211196878	0.0210178318279591
CRV15_RS03680	440.720486410257	-1.287223518887	0.294524885649912	-4.37050850914195	1.23957523649782e-05	0.000211587229035269
CRV15_RS31190	322.753702568282	-1.28524569320928	0.303173640675393	-4.23930553575198	2.24212324044263e-05	0.000351760560344934
CRV15_RS01880	522.185256638189	-1.27981338359306	0.315500292442111	-4.0564570437851	4.98227205747159e-05	0.000682902000853868
CRV15_RS04360	3002.03914777162	-1.27789472406412	0.265220794645973	-4.81822975370352	1.44837532327635e-06	3.52511423737334e-05
CRV15_RS34100	2052.22719162824	-1.27582354656986	0.265780067412204	-4.80029807724879	1.58429644632706e-06	3.76991879291431e-05
CRV15_RS20850	725.75871982527	-1.27553209812418	0.283405134058606	-4.50073744204087	6.77181115834065e-06	0.000129779530612391
CRV15_RS23800	406.604765553293	-1.27200684682535	0.337168357539788	-3.7726163157978	0.000161544614112003	0.00178900878015732
CRV15_RS04705	2815.02878035168	-1.27062344722058	0.286390000827044	-4.43668928227677	9.13530083544856e-06	0.000163795688088813
CRV15_RS09465	6849.13428526962	-1.27049555313387	0.289710582291831	-4.38539573902785	1.15775101920884e-05	0.00020029092632313
CRV15_RS05935	20585.2058008027	-1.26891112881494	0.298424553117564	-4.25203327125383	2.11838378404644e-05	0.000334809249424229
CRV15_RS05120	10887.0117157061	-1.26886948364234	0.273305356409964	-4.64268062766763	3.43917747425745e-06	7.43722128808174e-05
CRV15_RS01470	224.237969745392	-1.26755640697933	0.326659494128658	-3.88035991533155	0.000104302004896195	0.00125732040177127
CRV15_RS25570	191.554794594106	-1.26732560107164	0.389341677678421	-3.25504736258519	0.00113373457156445	0.00841883409812536
CRV15_RS03685	714.536153030151	-1.26662865980487	0.2791126617607	-4.53805517748538	5.67754066246777e-06	0.000111821347016788
CRV15_RS27960	4156.96214849043	-1.26373649846604	0.351914763907235	-3.59103006772163	0.000329373630920903	0.00317633825076417
CRV15_RS31755	413.148903986787	-1.26340227034245	0.346033698643923	-3.65109605016394	0.000261123553951968	0.00264470232412429
CRV15_RS18965	710.753570369034	-1.26285548746224	0.335846742471638	-3.76021359673866	0.000169768339815403	0.00186395736390805
CRV15_RS32855	195.666809216349	-1.26238344285247	0.329808007555059	-3.82763127011623	0.000129382385152798	0.00147625070831205
CRV15_RS01875	3151.57342195994	-1.25955874590477	0.276486927611493	-4.55558154877631	5.22408429478151e-06	0.000104710267223665
CRV15_RS06820	71.3510058210696	-1.25810223729941	0.450274836503881	-2.79407627365507	0.00520482008222639	0.0262973286759829
CRV15_RS21125	444.082294234107	-1.25673492022872	0.293621159812977	-4.2801238201947	1.86789362935167e-05	0.000301928967714142
CRV15_RS34075	68.9453413631581	-1.25448525314932	0.441574241512107	-2.84093847696713	0.00449809891813682	0.0236779039268041
CRV15_RS14185	40247.7619933744	-1.2537715695128	0.294415775679543	-4.25850675500987	2.05797002052999e-05	0.000327688211477923
CRV15_RS03475	993.662418211757	-1.24909353028932	0.336285835627301	-3.71438044055376	0.000203702148326941	0.00213753680564057
CRV15_RS06160	4181.06336801601	-1.24737401017766	0.348613955109747	-3.57809546030643	0.000346107050368891	0.00329858869599052
CRV15_RS29895	2943.53673573159	-1.24673620445566	0.290886992096459	-4.28598128596356	1.81934303830053e-05	0.000296326076034648
CRV15_RS35020	104.78679570497	-1.24483828766621	0.389118819216267	-3.1991212611445	0.00137847175373192	0.00964327617009619
CRV15_RS01135	52.2604261102243	-1.24475118077822	0.484465032508473	-2.56933131857447	0.0101894985185773	0.043569124928132
CRV15_RS17350	6869.1181784773	-1.24399689939111	0.263839483563076	-4.71497625219429	2.41738942131146e-06	5.54613250387621e-05
CRV15_RS37340	1928.45733775887	-1.24168570740615	0.269449953829826	-4.6082238640514	4.06123273482814e-06	8.4954087371356e-05
CRV15_RS03470	1038.91550671564	-1.24120937918995	0.341576629419046	-3.63376552225193	0.000279314718055757	0.00278922544504665
CRV15_RS07855	10455.2206373539	-1.24015737667419	0.294227046914376	-4.21496728353151	2.4981440096073e-05	0.000385316139891478
CRV15_RS10515	354.177602414239	-1.23987193231776	0.322638081677965	-3.84291874619847	0.000121579729358911	0.00140729086370052
CRV15_RS22170	838.208676264094	-1.23986178342053	0.328966217405578	-3.76896385652854	0.000163926620255864	0.0018060142792733
CRV15_RS02725	4731.39230553934	-1.23920357408497	0.289929604518912	-4.27415329366319	1.91865003354447e-05	0.00030780147530622
CRV15_RS30335	307.36461610391	-1.23794828022935	0.319774278257627	-3.87131912852602	0.000108247963382282	0.00128551987682743
CRV15_RS35170	1294.97939090199	-1.23671146433785	0.289342817383253	-4.27420827488434	1.91817669298919e-05	0.00030780147530622
CRV15_RS19010	118.497693563995	-1.23515297401095	0.368381579272578	-3.35291731049618	0.000799645928833151	0.00639017926399625
CRV15_RS11885	374.101381123037	-1.23422874743419	0.431608150891847	-2.85960481720251	0.00424169217276104	0.0226070537867139
CRV15_RS32500	1318.27113211907	-1.23315774080068	0.271440296225693	-4.54301648630441	5.54549126386964e-06	0.000109896871764797
CRV15_RS27875	5245.43456723668	-1.2310075044195	0.446275973265112	-2.75839968576621	0.00580851297633716	0.0283391616449907
CRV15_RS22520	24861.2230394566	-1.23083427189061	0.275830039733036	-4.46229233437332	8.10874984653506e-06	0.000150011872160899
CRV15_RS01860	923.201088759307	-1.2306786661381	0.308616033149274	-3.98773405768855	6.67073802572564e-05	0.000887721291115797
CRV15_RS01565	1102.18869543446	-1.22949052370548	0.27341825068802	-4.49673904580852	6.90035916996748e-06	0.000131455949544529
CRV15_RS34915	1275.55543960236	-1.22892985490157	0.269788809355952	-4.55515504084585	5.23469544002074e-06	0.000104710267223665
CRV15_RS02035	1576.31986412061	-1.22887026254606	0.32869141962143	-3.73867460234102	0.00018499298924052	0.00197780852422094
CRV15_RS28490	1168.69040916205	-1.22738487317972	0.30215640792253	-4.06208453965473	4.86364561520638e-05	0.000673857047249697
CRV15_RS08145	7266.55385656975	-1.22449541535321	0.297538625404414	-4.11541665788392	3.86480628550524e-05	0.000562241478034524
CRV15_RS15645	22274.8656964404	-1.22343292254618	0.310151169653244	-3.94463423727856	7.99218733365087e-05	0.00101302952718216
CRV15_RS17835	114.745002504748	-1.22336359117059	0.369535824767828	-3.31054124979413	0.000931157267600283	0.00717248817076945
CRV15_RS06625	308.168855533961	-1.22181440447654	0.306595259905406	-3.98510533024388	6.74501992308518e-05	0.000892042820819592
CRV15_RS36230	312.313247835485	-1.21974938603548	0.319561716823156	-3.8169446520732	0.000135114464584433	0.00153345334717191
CRV15_RS33335	3277.60311645647	-1.21642997709064	0.276029342090918	-4.40688648487948	1.04867109952692e-05	0.000184918559451014
CRV15_RS10060	542.37243689944	-1.21589345017243	0.301579301903782	-4.03175364654286	5.53622029869503e-05	0.000752385268194201
CRV15_RS15430	3200.20191318969	-1.21566323502993	0.264137105774616	-4.60239477321766	4.17660591250764e-06	8.64490845354506e-05
CRV15_RS35680	93.8705003436068	-1.21424143916285	0.439179228366199	-2.76479705946017	0.00569582192829749	0.0280187884871563
CRV15_RS21995	710.488717871705	-1.21261963212021	0.333357483339651	-3.6375953525084	0.000275195325334135	0.00275282077361775
CRV15_RS26305	194.329398241848	-1.2122797428248	0.377498037707506	-3.21135376010643	0.00132111192255691	0.00939604157365198
CRV15_RS27345	249.958568214651	-1.21168551702075	0.328033143116464	-3.69378991863195	0.000220936351739561	0.00229208036869518
CRV15_RS31355	337.855325825785	-1.21148062440079	0.343413700168868	-3.52775857167336	0.000419094213895026	0.0038710275081415
CRV15_RS08760	25584.844960479	-1.21063126467847	0.263921913490002	-4.58708126456627	4.49485753372631e-06	9.1629245456631e-05
CRV15_RS02585	6468.58034200915	-1.20961939255854	0.305128158877664	-3.96429945045983	7.361180181204e-05	0.000959652023215617
CRV15_RS37265	62.6284475623414	-1.20821705120295	0.470073863808829	-2.57027064090148	0.0101619091913799	0.043480456407388
CRV15_RS27955	229.064190123497	-1.20794037345957	0.477433540782419	-2.53007019883856	0.0114039707814566	0.0471197865436528
CRV15_RS30065	3407.08799428129	-1.20733209319288	0.3512224600658	-3.43751391345159	0.000587080557197906	0.00505552111633625
CRV15_RS05905	4199.2154182975	-1.20502493098152	0.270990089732102	-4.44674907548388	8.71795711450822e-06	0.000157193361943569
CRV15_RS05285	838.690650175181	-1.20312991068665	0.293710277625095	-4.09631532275619	4.19778069860375e-05	0.000601118439636748
CRV15_RS21130	4513.74418333772	-1.20176880148563	0.272835924001719	-4.40473081352023	1.05915315676623e-05	0.000185743544012619
CRV15_RS26245	1161.25332514945	-1.2015144526241	0.345318539005794	-3.47943801709396	0.000502466587568048	0.0044857581966849
CRV15_RS21905	445.811352917511	-1.20056206269586	0.293072283474176	-4.09647083806084	4.19496304392808e-05	0.000601118439636748
CRV15_RS27200	3884.44392063602	-1.19820067980165	0.271470115902744	-4.41374799512338	1.01596214766481e-05	0.000179645682519404
CRV15_RS32920	534.198086689689	-1.19268011556858	0.301372275517232	-3.95749779412071	7.57389866940592e-05	0.000975463287381635
CRV15_RS37220	1014.69163685312	-1.19265321588677	0.277786742994666	-4.29341300822866	1.75947271282911e-05	0.000288040532859824
CRV15_RS26310	319.414040949842	-1.19074280641235	0.304131139834894	-3.91522817117241	9.0318751925561e-05	0.00112695970969886
CRV15_RS31505	70.9685221062968	-1.19064838535232	0.426553225830246	-2.7913243019903	0.00524928481027877	0.0264156226970082
CRV15_RS06645	5044.94956154741	-1.18886900984268	0.331049767183863	-3.59120932165583	0.000329147141771374	0.00317633825076417
CRV15_RS32840	6895.45192043961	-1.18797739294546	0.269704043177512	-4.40474447082562	1.05908643362512e-05	0.000185743544012619
CRV15_RS35490	991.927434117787	-1.18789841826214	0.288249092052244	-4.12108294879499	3.77095612387419e-05	0.000552354465650313
CRV15_RS35925	1827.34790801259	-1.18658147219677	0.301398133627891	-3.93692375567838	8.25328151875396e-05	0.0010419971400699
CRV15_RS34990	12142.9608441629	-1.18616212282061	0.319244175583838	-3.71553254073104	0.000202776165612521	0.00213131401656116
CRV15_RS31340	178.659173045327	-1.18581406708364	0.385724670921925	-3.07424999352364	0.00211032513625266	0.0132303537680247
CRV15_RS17800	1939.27317876964	-1.18167906214987	0.274019012165036	-4.3123980807513	1.61493331990209e-05	0.000268498394303721
CRV15_RS08575	79.2982790472791	-1.18009123044509	0.45543483400274	-2.5911308102489	0.00956611219763762	0.0413734352547827
CRV15_RS07985	4764.66414076134	-1.18004593916335	0.336264745878793	-3.50927640683659	0.000449327679141196	0.00411465876134878
CRV15_RS29655	220.919192139736	-1.17977793511092	0.342750593630259	-3.44208867040971	0.00057724100224555	0.00497967608540939
CRV15_RS09405	11480.6104363226	-1.17973190721055	0.285792501180394	-4.12793163689725	3.66040895295925e-05	0.000541114958611828
CRV15_RS35495	4982.77089725169	-1.17926346591812	0.286145376469822	-4.12120398542415	3.76897520597073e-05	0.000552354465650313
CRV15_RS27790	222.770377140272	-1.17864121023209	0.339873495979646	-3.46788209193776	0.000524577399542166	0.00463001579839119
CRV15_RS34340	4157.28141190222	-1.17607598446731	0.284211711971256	-4.13802786771241	3.50303831660439e-05	0.00052306855704787
CRV15_RS21555	4511.55865976605	-1.17588599981638	0.423977058549153	-2.77346610177508	0.00554626183470075	0.0276554826896785
CRV15_RS04730	406.12355848097	-1.17464527390281	0.318607784283533	-3.68680657487475	0.000227085827533517	0.00234447803555169
CRV15_RS35130	1609.55943504606	-1.17441347993417	0.272977850527729	-4.30222993427402	1.69087705118083e-05	0.000278234036108188
CRV15_RS12890	665.526918595554	-1.17290992024421	0.343998946376202	-3.40963230440101	0.000650505171790296	0.00549325013803389
CRV15_RS30250	475.883346331628	-1.17286148714642	0.296153647215145	-3.96031417534553	7.48512203662471e-05	0.000969539638622895
CRV15_RS07990	6436.75926359593	-1.17096614592457	0.283415522889224	-4.131623186999	3.60210563846699e-05	0.000534967011411304
CRV15_RS02595	41065.117086099	-1.16921505619288	0.307047287746097	-3.807931556001	0.000140134044402257	0.00157922186306135
CRV15_RS04440	24766.0211207723	-1.16780033625953	0.398872647181384	-2.92775236535205	0.00341421855343678	0.0191035078326476
CRV15_RS36750	62.372286615865	-1.16451575435228	0.453712094986165	-2.56664031490673	0.010268906927748	0.043762498831235
CRV15_RS23595	1656.73664800252	-1.16395990901123	0.308801247426521	-3.7692849971022	0.000163715865858468	0.0018060142792733
CRV15_RS34590	1227.33755660906	-1.16384557512	0.2992670578654	-3.88898659084441	0.000100663678905627	0.00122732992128556
CRV15_RS29775	1179.70666987665	-1.16276192969181	0.299358243904207	-3.88418209075242	0.000102674939268605	0.0012423861744014
CRV15_RS01045	108.778066848092	-1.16211926660001	0.390705842680736	-2.97440974679672	0.00293552797051794	0.0170048095378148
CRV15_RS05645	1299.57144673272	-1.16065413495699	0.283522621863952	-4.0936914568811	4.24559195062059e-05	0.000603911868353832
CRV15_RS04720	33850.2759681199	-1.15967580120141	0.329976320089157	-3.51442127995146	0.000440713272579267	0.00404155538363881
CRV15_RS23805	190.038472620921	-1.15786613967413	0.361125683267492	-3.20626915592841	0.00134468147290429	0.00951083547851972
CRV15_RS19615	241.819380799647	-1.15678716252351	0.343569113812279	-3.36697076663171	0.000759987441627157	0.00615003743850244
CRV15_RS07810	5529.12458042314	-1.15385101756352	0.274457207852426	-4.20411993036064	2.6209994642147e-05	0.00040136405670905
CRV15_RS03265	688.630203175413	-1.1523510820231	0.297097626222816	-3.87869501575508	0.000105018319139049	0.00126120499213706
CRV15_RS05665	240.209195829256	-1.15147923510301	0.332678993099742	-3.46123217572014	0.000537708853124054	0.00472784940775696
CRV15_RS32945	34331.3643806584	-1.14905998416032	0.271256659724777	-4.23606183651372	2.274741572179e-05	0.000356005398619016
CRV15_RS03765	573.337883225793	-1.1466948634783	0.297138286747326	-3.85912860988326	0.000113792044816268	0.00133893911556788
CRV15_RS23820	140.778016707479	-1.14644085765374	0.356715328443894	-3.2138816760549	0.00130953625426155	0.00933445608410714
CRV15_RS35340	404.847381185244	-1.14172004406636	0.29429381527239	-3.87952442360918	0.000104660892463513	0.00125927513657697
CRV15_RS29040	11930.8294240338	-1.14073597487378	0.272549482994019	-4.18542703637716	2.84630488047868e-05	0.000433790417617714
CRV15_RS12390	14579.6089735054	-1.13604316753476	0.265006926274923	-4.2868433044509	1.81230034332138e-05	0.0002959320024898
CRV15_RS03985	203.775523726654	-1.13592088835578	0.382250369401796	-2.97166720893806	0.00296187541285058	0.0171109788065493
CRV15_RS30620	1145.40083251081	-1.13387381685297	0.279225531787103	-4.06078129602236	4.89087707171952e-05	0.000676166396027573
CRV15_RS31140	269.311584138254	-1.1326188049164	0.335378552909205	-3.37713546406477	0.000732449681815468	0.00597249734178447
CRV15_RS06825	256.204569365019	-1.1325850705273	0.326619635715465	-3.46759639250211	0.000525135364729262	0.00463001579839119
CRV15_RS26870	419.643176277404	-1.13220480100328	0.31680514120261	-3.57382079313917	0.000351809756845477	0.00334611330396418
CRV15_RS28000	126.069902364512	-1.13140347628435	0.397194560266523	-2.84848683608647	0.00439276706003843	0.0232223145244476
CRV15_RS34700	73.6812116364725	-1.13106328755595	0.424462880151504	-2.66469305196309	0.00770586225597149	0.0351825624245021
CRV15_RS29830	163.862859722269	-1.12954066463027	0.353026948807824	-3.19958764747208	0.00137624334314799	0.00963822061213379
CRV15_RS22980	10031.263032498	-1.12409294837945	0.274319126999983	-4.09775636381168	4.17174027889151e-05	0.000600074371352461
CRV15_RS33610	515.180843596832	-1.12318294521378	0.311410315726096	-3.60676216712644	0.000310041592954035	0.00304664289823774
CRV15_RS34585	4559.44819328207	-1.1215825015545	0.291824313468687	-3.84334837705305	0.000121366993221079	0.00140729086370052
CRV15_RS32485	490.282606301988	-1.12143947811729	0.29843433758985	-3.75774278246269	0.00017145298760324	0.00187601807461254
CRV15_RS25050	7341.24550660411	-1.12021747591545	0.346146886006308	-3.23624889086834	0.00121111733011401	0.00884972834481707
CRV15_RS27090	1640.05429934939	-1.11989662919717	0.288083891256254	-3.88739760600154	0.000101324707529092	0.00123304078496905
CRV15_RS33800	1098.16477563256	-1.11925551431967	0.283132609429162	-3.95311411347586	7.71406249836632e-05	0.000987554281040856
CRV15_RS01140	68.9867383559322	-1.11792851150392	0.428393019478602	-2.60958619929091	0.00906518041247838	0.0396901802712987
CRV15_RS01285	136.762979936274	-1.1156773632138	0.354747002530116	-3.144994475659	0.00166089966250967	0.0111440448005497
CRV15_RS11345	85.5186949460013	-1.11530173154745	0.412005762647233	-2.70700517483389	0.0067893199075898	0.0319543956754327
CRV15_RS34970	2209.82752788472	-1.11365561073111	0.327847760466873	-3.39686813521374	0.000681618046005205	0.00568844473595738
CRV15_RS01890	199.11968818498	-1.11192661028269	0.340194419857396	-3.26850337741809	0.00108117887105396	0.00808484340375748
CRV15_RS15065	587.203144014806	-1.11114546346317	0.290502553789855	-3.82490772961311	0.000130821073299018	0.00149001012488793
CRV15_RS36555	502.38071075182	-1.10591177526188	0.290757920363421	-3.80354823655221	0.000142638203388488	0.00160180199980651
CRV15_RS31780	1498.51429617731	-1.1047448377213	0.353138102929023	-3.12836487639891	0.00175781814797656	0.0115978782917227
CRV15_RS18910	630.795714207199	-1.10426444403712	0.281353281741575	-3.92483228630472	8.67901832661853e-05	0.00108930188840559
CRV15_RS35735	2055.82012774613	-1.10403778357089	0.32697777042419	-3.37649187019234	0.000734165416626236	0.00597887128730857
CRV15_RS17510	213.447370741163	-1.10118177363263	0.33089445967685	-3.32789426183816	0.000875050723992234	0.00688108069321166
CRV15_RS05500	7531.53506887087	-1.10018696719716	0.282808199456128	-3.89022301797806	0.000100152135104318	0.00122342331450904
CRV15_RS27500	107.950876541445	-1.098669537725	0.388726836463284	-2.8263279883656	0.00470850249217048	0.0245632636123743
CRV15_RS18955	303.21587805594	-1.0979605081868	0.412870770636759	-2.65933213555769	0.00782957355550326	0.0356451638184753
CRV15_RS35745	377.121006609065	-1.09783999846406	0.309688014891352	-3.5449870375165	0.00039263239441091	0.00365828232405275
CRV15_RS31410	1550.85376405091	-1.0970047717807	0.292396199577487	-3.75177506877955	0.000175586964837571	0.00191144925497498
CRV15_RS04005	7329.8988175309	-1.09520260900146	0.299034786456328	-3.66245887971771	0.0002498058611944	0.00255025090511221
CRV15_RS22910	343.778082385924	-1.0948288535149	0.375568365160007	-2.91512532757774	0.00355545732668947	0.0197384929298693
CRV15_RS32490	1700.70621547052	-1.09406334900449	0.26954424469041	-4.0589378944488	4.92964211461211e-05	0.000678594390873809
CRV15_RS12395	153311.990664128	-1.09352348143229	0.281400720204393	-3.88600100468123	0.000101909084494608	0.00123779895607208
CRV15_RS19915	4124.06174615019	-1.08999054560454	0.309909422972187	-3.51712618206629	0.000436246345800064	0.00400633121874636
CRV15_RS22040	13233.3299394649	-1.08942181473121	0.277683193187222	-3.92325441891864	8.73608108400721e-05	0.00109431810212779
CRV15_RS18945	3865.57300625096	-1.08844278452827	0.314660918621839	-3.45909746051549	0.000541988750234543	0.0047589437452007
CRV15_RS17005	925.627697931053	-1.08559420023461	0.283083826609254	-3.83488598849935	0.00012562255174931	0.00144145647179647
CRV15_RS13055	2211.83550046128	-1.08506324825962	0.325226674038217	-3.33632919706983	0.000848925752344841	0.00671690202813267
CRV15_RS33200	2241.5950777671	-1.08418733429261	0.336150641041114	-3.22530199833832	0.00125839847993019	0.00905057153936309
CRV15_RS32905	475.066802053832	-1.08398114928115	0.289223277941343	-3.74790423854125	0.000178318304977146	0.00193454492554921
CRV15_RS33425	5904.11146927507	-1.0839770707263	0.318661652099902	-3.40165521512599	0.00066979081434666	0.00560435425180781
CRV15_RS30220	627.385085201997	-1.08270865289937	0.299937128176574	-3.60978535562283	0.000306450484907033	0.00302248005221867
CRV15_RS25045	9611.44612746331	-1.08156202904236	0.351885455759146	-3.07361958654709	0.00211478909884821	0.0132307139908559
CRV15_RS34720	128.700457836153	-1.07949595287076	0.358849446215685	-3.00821406931176	0.00262787958642407	0.0156620644624772
CRV15_RS34040	1091.54355853139	-1.0794632416847	0.272647319948288	-3.95919256381996	7.52035837960774e-05	0.000970520443303813
CRV15_RS13280	13091.3742727755	-1.07722804269163	0.269816885239653	-3.99244117629935	6.53965587223486e-05	0.000873911007060028
CRV15_RS03845	5862.43534584829	-1.07639657689277	0.271806290575997	-3.96016065195447	7.48993585977265e-05	0.000969539638622895
CRV15_RS22725	115.017560292317	-1.07601614599801	0.394292889141065	-2.7289767977861	0.00635311737673344	0.0303479883048289
CRV15_RS08615	15227.2133794487	-1.07505265280368	0.260286587411887	-4.13026527218813	3.62344888842424e-05	0.000536891118861194
CRV15_RS35790	307.59283225545	-1.0734613391837	0.363160271971542	-2.95588868616063	0.00311769588213495	0.0178134098493558
CRV15_RS21115	213.203056543641	-1.0733587986398	0.33455417945289	-3.2083257796842	0.00133510171113413	0.0094744856463077
CRV15_RS08605	6809.20930282684	-1.07237260931895	0.262804488783052	-4.08049578713327	4.49397438592397e-05	0.000635009493251641
CRV15_RS18705	10679.5719483373	-1.07118849373898	0.338492793654271	-3.16458286208914	0.00155305432493667	0.010604786839506
CRV15_RS18920	149.099942258334	-1.06850034059411	0.356208974366509	-2.99964463976339	0.00270294754816456	0.0160049133577162
CRV15_RS12760	6796.40428322238	-1.06770814001439	0.315788067312544	-3.38109083443502	0.000721986714265335	0.00590793822433465
CRV15_RS16170	169.273789140827	-1.06701452594229	0.374003380117278	-2.8529542316107	0.00433148594913611	0.0229708712182438
CRV15_RS18915	327.025387573604	-1.06616630729999	0.309113069009098	-3.44911430214752	0.00056242857327679	0.00488956113142879
CRV15_RS30425	147.93874739698	-1.06402052524262	0.356737286950367	-2.98264455150902	0.0028576966577998	0.016689887141037
CRV15_RS02880	182.005133876628	-1.06371712751127	0.334017870510419	-3.18461142778313	0.00144948495024316	0.00999800987770092
CRV15_RS02280	1220.09576192807	-1.06330559283781	0.301153980435873	-3.53077050915564	0.000414351081729604	0.00383829417388017
CRV15_RS35655	104.513197506986	-1.06329090888198	0.379290215706934	-2.80337025541296	0.00505715752817976	0.0258140871912908
CRV15_RS02380	215.802143824551	-1.06323489776996	0.322193601105363	-3.29998762893577	0.000966890905659521	0.00738552349299116
CRV15_RS16975	3420.53474537156	-1.06292347250076	0.295690101586019	-3.59472118545553	0.000324739158471074	0.00315077335983338
CRV15_RS24960	190.036442409689	-1.062244517381	0.333216056502423	-3.18785513678654	0.0014333232525432	0.00991789868798628
CRV15_RS02915	1180.0520924086	-1.0617655887261	0.369131509039337	-2.87638839471966	0.00402254416369781	0.0217285275880419
CRV15_RS35080	101.516726353112	-1.06135092269083	0.386753218672718	-2.74425879720726	0.00606477049342323	0.0292544053718177
CRV15_RS08600	4661.72473115699	-1.06060380594128	0.266882653283897	-3.97404549486798	7.06620567085439e-05	0.000932593453590494
CRV15_RS00685	494.819275224273	-1.06037224014076	0.29457898903749	-3.59961938767402	0.000318683294400453	0.00311433857627068
CRV15_RS01795	316.936918076242	-1.05980065590442	0.327989440811018	-3.23120358168803	0.00123270106912279	0.00891335273256209
CRV15_RS14085	11203.0061965029	-1.05937684067967	0.307167978624985	-3.44885181528977	0.000562975559109986	0.00488956113142879
CRV15_RS30235	713.86980743454	-1.05923179475051	0.295937621887023	-3.579240070919	0.000344594801915407	0.00329708718544173
CRV15_RS21600	1034.71695184983	-1.05913762447997	0.321413688011786	-3.29524741473092	0.00098335060347537	0.00745785214792162
CRV15_RS09105	93.8603598843519	-1.0589690711782	0.403418054432777	-2.62499176609029	0.00866510626781441	0.0383047964228453
CRV15_RS30325	547.558863997689	-1.05861885832454	0.2858825832398	-3.70298479301401	0.000213077659060259	0.00222497568620671
CRV15_RS02200	122.967229366008	-1.05788404942945	0.364818255533176	-2.89975633999832	0.00373452841396836	0.0205190698521987
CRV15_RS10915	998.207962577448	-1.05758767041788	0.330071950239696	-3.20411252652599	0.00135479514417932	0.00954020210989201
CRV15_RS08630	281.29948427004	-1.05730021866068	0.399623674375293	-2.64573969576124	0.00815125145722395	0.0366920960461958
CRV15_RS14685	2003.36210660639	-1.0569479750691	0.283337690017332	-3.73034725808785	0.000191216038227598	0.00203656216421773
CRV15_RS05075	3731.01954888424	-1.0555365447878	0.274251762406716	-3.84878673349213	0.000118704294958946	0.0013840185647217
CRV15_RS20305	2776.19676844503	-1.05498993739722	0.268202866294259	-3.93355206069924	8.3699700030005e-05	0.00105464917301587
CRV15_RS22285	104.702426244079	-1.05486090310732	0.381215835030487	-2.7670962383369	0.00565580562282106	0.0279558392213727
CRV15_RS19130	329.743489346309	-1.0536594477709	0.3030816067697	-3.47648760015824	0.000508027720189557	0.00452278920296712
CRV15_RS30265	396.221893041124	-1.05333314677516	0.316283885570085	-3.33034085779168	0.00086739730688098	0.00682928679132245
CRV15_RS09160	103.572755939143	-1.05186508206528	0.383956437136122	-2.73954277185975	0.00615247088531657	0.0295882540472663
CRV15_RS05660	271.227656668171	-1.04745140166463	0.321255268444479	-3.26049563867511	0.00111217677618577	0.00827795760972685
CRV15_RS16545	2832.70558912297	-1.04636720706559	0.270509397016053	-3.86813625924978	0.000109670379178315	0.00130000017985259
CRV15_RS15325	3994.68515778085	-1.0458612791792	0.281720116516896	-3.71241248977858	0.000205293051871852	0.00215070511461821
CRV15_RS11800	3519.48033972603	-1.04484510262689	0.34080135706109	-3.06584783475379	0.00217053746998378	0.0135085991851337
CRV15_RS28920	510.763094609412	-1.04447826061568	0.298473023858757	-3.4994058997772	0.000466296158786936	0.00425179731110424
CRV15_RS08750	2227.15792012817	-1.04247417449684	0.301873892752221	-3.45334326527041	0.000553683951681791	0.00483510364899747
CRV15_RS36175	2095.14380700983	-1.04197674754147	0.323451939133844	-3.22142680712236	0.00127554038017414	0.00913281205088892
CRV15_RS25725	1202.01704905766	-1.04065822609178	0.342767982337125	-3.03604268693992	0.00239705425553579	0.0146547700952097
CRV15_RS12310	17600.5306357787	-1.03968007361199	0.260806234123648	-3.98640805924552	6.70811044981406e-05	0.000890842634631946
CRV15_RS20820	1560.37475520895	-1.03929456351182	0.269496587839572	-3.85642939616919	0.00011505530930706	0.00134637849154386
CRV15_RS04445	1937.10190437285	-1.0377954283668	0.354347541708176	-2.92875018509787	0.00340327824663373	0.0190589536804046
CRV15_RS29705	804.343165183416	-1.03428604631888	0.278256277960054	-3.71702681391921	0.000201581056217668	0.00212223740271265
CRV15_RS01455	202.860803952974	-1.03345403111569	0.347365373819813	-2.97512103682438	0.00292872965742779	0.0169961908768769
CRV15_RS20215	101.607318663217	-1.03309433123795	0.402763647454159	-2.5650138431511	0.010317168871869	0.0438805301985604
CRV15_RS02590	62722.8527184117	-1.03149082174191	0.306558383475376	-3.36474511004448	0.000766144001720456	0.00618422163305503
CRV15_RS34565	950.067698395653	-1.02651220496657	0.281466000772493	-3.64702025164415	0.000265299021918364	0.00267429769968417
CRV15_RS07905	1059.27431575192	-1.0263147162001	0.28588908692361	-3.58990518751188	0.00033079826103444	0.00317933884216434
CRV15_RS28030	28440.5604649916	-1.02630417770219	0.340960846298396	-3.01003528365251	0.00261217342820028	0.0155879828157102
CRV15_RS25175	8325.10998360995	-1.02511506207204	0.267084923425653	-3.83816146910813	0.000123958962432095	0.00142708870238821
CRV15_RS35150	641.659786748253	-1.02470259674509	0.321228372220584	-3.1899504693858	0.00142297179475101	0.00990048093282737
CRV15_RS03000	4571.3762622779	-1.02404304001463	0.310933479248854	-3.29344733956758	0.000989668784520027	0.00747918522988512
CRV15_RS02730	4356.24455909801	-1.02272638190724	0.278125131571955	-3.67721671222884	0.000235792709451984	0.00242264708379157
CRV15_RS31880	7723.25547894108	-1.02250425075273	0.316087965498826	-3.23487244805127	0.00121697083585324	0.00887224410056559
CRV15_RS16665	2390.91372188242	-1.02095054466258	0.267623638082214	-3.81487432118738	0.000136252259592458	0.00154090232093873
CRV15_RS30050	135.152773987052	-1.02021571004695	0.391027668849642	-2.60906271172142	0.00907906021797339	0.0397232156221789
CRV15_RS19425	3478.17790108658	-1.02014694171486	0.299793485796798	-3.40283224968512	0.000666912135315058	0.00558757143737131
CRV15_RS17515	498.560169569601	-1.01842725654901	0.304065871690765	-3.34936390883338	0.000809973353803359	0.00645658709551096
CRV15_RS12585	1762.28878840206	-1.01760549466641	0.275725594659717	-3.69064575206474	0.000223685474076306	0.00231684582453469
CRV15_RS33655	1117.91340225153	-1.01580117307608	0.327875341155256	-3.09813226422256	0.00194744492513763	0.012453141823982
CRV15_RS23945	35057.6695435372	-1.01578787028806	0.259787158324696	-3.91007729881118	9.22665900879924e-05	0.00114679309350144
CRV15_RS04725	1200.04207242709	-1.0153243007143	0.271238146481616	-3.74329464304578	0.000181623045582384	0.00195389767188713
CRV15_RS22000	5674.52514033479	-1.01510027300703	0.402749595601392	-2.5204253066754	0.0117213112168146	0.0480333630594302
CRV15_RS28590	205.948942429536	-1.01351715741087	0.342687460889792	-2.9575554202633	0.00310089001168231	0.0177686849846966
CRV15_RS07275	11428.7201736267	-1.01095736808478	0.276125758057732	-3.66122079734919	0.000251016312080008	0.00255852772870085
CRV15_RS05340	3880.07405611849	-1.01080096838809	0.271031805052221	-3.7294551766474	0.000191894236876968	0.0020403903824742
CRV15_RS31135	144.721875835869	-1.00892287187723	0.38079559926623	-2.649512950836	0.00806078827319217	0.0363615967136738
CRV15_RS23910	16732.148460029	-1.00883779858779	0.261169455722702	-3.86277099592737	0.000112108091998981	0.00132155413791064
CRV15_RS31625	3369.06408422129	-1.00800694452062	0.285904958565957	-3.52567143143157	0.000422410685588529	0.00389043280352831
CRV15_RS22465	1689.31831544458	-1.00752030610723	0.294598777961224	-3.41997449235803	0.000626270077470847	0.00532371150848724
CRV15_RS32095	172.772689706574	-1.00630734210943	0.38492913067532	-2.614266528345	0.00894192509035341	0.0392600700153279
CRV15_RS03810	609.78407623019	-1.00451982472675	0.311878632725914	-3.22086773289642	0.00127803116076009	0.0091404217430451
CRV15_RS05210	129.76113218785	-1.00338719776291	0.357729012799753	-2.80488068303417	0.00503352089980215	0.0257962908563919
CRV15_RS20765	1601.09808234274	-1.00272619181821	0.2983795385501	-3.36057290218592	0.000777810005646352	0.00624975977743314
CRV15_RS21980	1212.10881365576	-1.0018368432481	0.321721811761405	-3.11398483603929	0.00184578975905994	0.0119948225865408
CRV15_RS34570	231.291111607452	-1.00107257059673	0.318974948242035	-3.13840499422898	0.00169869992388279	0.011326435638306
CRV15_RS02580	698.819830500493	-1.00004071844314	0.313037191099313	-3.19463867833479	0.00140006002726946	0.00975166946088339
